# Supplementary material for: The transcription factor EGR2 is indispensable for tissue-specific imprinting of alveolar macrophages in health and tissue repair
Source: Sci Immunol. Author manuscript; Available in PMC 2022 Jan 13. (PMC7612216; doi:10.1126/sciimmunol.abj2132)
Supplement: Data File S1 [file EMS140727-supplement-Data_File_S1.xlsx]

## Sheet: DataFile_S1
	p_val	avg_logFC	pct.1	pct.2	p_val_adj	cluster	gene
Ifitm6	0	1.66634	0.78	0.046	0	Monocytes	Ifitm6
Plac8	4.23e-289	2.98982	0.989	0.227	6.07e-285	Monocytes	Plac8
Ms4a4c	1.29e-285	2.10569	0.821	0.095	1.85e-281	Monocytes	Ms4a4c
Ms4a6b	3.2e-266	1.822	0.843	0.117	4.59e-262	Monocytes	Ms4a6b
Hp	6.15e-258	1.72991	0.637	0.045	8.84e-254	Monocytes	Hp
Ifitm3	1.84e-250	2.82341	1	0.363	2.65e-246	Monocytes	Ifitm3
Gm9733	2.79e-242	1.29054	0.538	0.025	4.01e-238	Monocytes	Gm9733
Clec4a1	2.8e-240	1.44215	0.758	0.093	4.02e-236	Monocytes	Clec4a1
Ifitm2	1.4e-220	1.93356	0.945	0.282	2.02e-216	Monocytes	Ifitm2
Ms4a6c	1.45e-216	1.99611	0.931	0.282	2.09e-212	Monocytes	Ms4a6c
Lst1	7.13e-211	1.8644	0.962	0.333	1.02e-206	Monocytes	Lst1
Pou2f2	6.46e-209	1.55998	0.654	0.073	9.29e-205	Monocytes	Pou2f2
Ly6c2	2.95e-201	2.24196	0.676	0.094	4.23e-197	Monocytes	Ly6c2
Ifi27l2a	1.65e-192	2.23963	0.948	0.372	2.37e-188	Monocytes	Ifi27l2a
Fyb	2.4e-190	1.45974	0.725	0.121	3.45e-186	Monocytes	Fyb
Cd300a	1.18e-181	1.37657	0.772	0.161	1.7e-177	Monocytes	Cd300a
S100a4	8.07e-180	1.51544	0.75	0.137	1.16e-175	Monocytes	S100a4
Ifi204	9.42e-172	1.35991	0.692	0.126	1.35e-167	Monocytes	Ifi204
B2m	2.29e-166	0.976398	1	0.978	3.29e-162	Monocytes	B2m
Irf7	3.02e-164	1.19417	0.549	0.064	4.35e-160	Monocytes	Irf7
Gpr141	1.98e-163	1.14316	0.624	0.097	2.84e-159	Monocytes	Gpr141
Klf2	7.88e-161	1.68414	0.912	0.38	1.13e-156	Monocytes	Klf2
Ly6e	1.56e-157	1.34558	0.975	0.634	2.25e-153	Monocytes	Ly6e
Pydc4	2.61e-157	0.874351	0.382	0.021	3.75e-153	Monocytes	Pydc4
F13a1	2.57e-153	1.2607	0.495	0.051	3.69e-149	Monocytes	F13a1
S100a6	3.78e-151	1.76631	0.841	0.277	5.44e-147	Monocytes	S100a6
Pyhin1	2.14e-149	1.11469	0.591	0.093	3.07e-145	Monocytes	Pyhin1
Adgre5	1.19e-143	1.24768	0.659	0.136	1.7e-139	Monocytes	Adgre5
H2-D1	1.24e-140	0.852549	1	0.99	1.79e-136	Monocytes	H2-D1
Nxpe4	1.2e-137	0.759177	0.352	0.022	1.72e-133	Monocytes	Nxpe4
Slfn1	1.22e-137	0.84839	0.352	0.022	1.75e-133	Monocytes	Slfn1
Samhd1	2.99e-137	1.27366	0.918	0.494	4.29e-133	Monocytes	Samhd1
Rasgrp2	3.2e-135	0.941512	0.464	0.054	4.59e-131	Monocytes	Rasgrp2
Rtp4	3.59e-132	1.037	0.453	0.052	5.17e-128	Monocytes	Rtp4
Gm4955	4.11e-127	0.795907	0.343	0.024	5.9e-123	Monocytes	Gm4955
Serpinb10	1.12e-122	0.742891	0.302	0.016	1.62e-118	Monocytes	Serpinb10
AB124611	5.19e-119	0.942969	0.525	0.093	7.47e-115	Monocytes	AB124611
Coro1a	9.07e-119	0.877304	0.984	0.867	1.3e-114	Monocytes	Coro1a
Adgre4	2.83e-118	1.14506	0.412	0.049	4.06e-114	Monocytes	Adgre4
Ly6i	7.67e-116	1.068	0.33	0.026	1.1e-111	Monocytes	Ly6i
H3f3a	2.79e-115	0.727869	0.992	0.923	4.01e-111	Monocytes	H3f3a
Sell	1.15e-114	0.974528	0.429	0.056	1.66e-110	Monocytes	Sell
Limd2	1.45e-114	1.04952	0.618	0.146	2.08e-110	Monocytes	Limd2
Cx3cr1	3.88e-114	0.946512	0.492	0.077	5.58e-110	Monocytes	Cx3cr1
Napsa	7.43e-113	1.12129	0.832	0.333	1.07e-108	Monocytes	Napsa
Zbp1	7.83e-110	0.987554	0.511	0.097	1.13e-105	Monocytes	Zbp1
Oasl2	1.76e-109	0.721327	0.357	0.036	2.53e-105	Monocytes	Oasl2
Igsf6	3.68e-109	0.963014	0.569	0.124	5.29e-105	Monocytes	Igsf6
Rps27	2.56e-108	0.579688	0.997	0.99	3.67e-104	Monocytes	Rps27
Fcer1g	7.66e-108	0.688296	1	0.979	1.1e-103	Monocytes	Fcer1g
Itgam	4.25e-107	0.814069	0.431	0.062	6.11e-103	Monocytes	Itgam
Cd177	1.87e-106	0.473612	0.214	0.005	2.68e-102	Monocytes	Cd177
Thbs1	1.68e-105	1.14891	0.255	0.013	2.41e-101	Monocytes	Thbs1
Adssl1	9.04e-105	0.914551	0.448	0.073	1.3e-100	Monocytes	Adssl1
Emilin2	3.83e-103	0.946452	0.533	0.114	5.51e-99	Monocytes	Emilin2
Ace	1.69e-102	1.15683	0.401	0.057	2.42e-98	Monocytes	Ace
Lyl1	3.21e-102	0.856635	0.47	0.083	4.61e-98	Monocytes	Lyl1
Atp1a3	4.92e-100	0.552472	0.264	0.017	7.08e-96	Monocytes	Atp1a3
Clec4a3	1.5e-98	1.03067	0.904	0.509	2.16e-94	Monocytes	Clec4a3
Isg15	1.6e-97	1.05204	0.393	0.058	2.29e-93	Monocytes	Isg15
Ccl9	2.64e-95	1.23326	0.723	0.275	3.79e-91	Monocytes	Ccl9
Tyrobp	9.76e-94	0.502346	1	0.989	1.4e-89	Monocytes	Tyrobp
Cd52	1.25e-93	0.785396	0.986	0.87	1.8e-89	Monocytes	Cd52
Fau	6.84e-92	0.500043	1	0.981	9.84e-88	Monocytes	Fau
Mnda	2.14e-91	0.957238	0.505	0.11	3.07e-87	Monocytes	Mnda
Slc11a1	3.6e-91	0.737471	0.341	0.042	5.17e-87	Monocytes	Slc11a1
Hpgd	6.5e-91	1.11909	0.481	0.099	9.35e-87	Monocytes	Hpgd
Ccr2	1.34e-88	1.20271	0.662	0.213	1.93e-84	Monocytes	Ccr2
Apoe	8.85e-88	0.487096	0.86	0.52	1.27e-83	Monocytes	Apoe
Ifi47	1.52e-87	0.831656	0.36	0.052	2.18e-83	Monocytes	Ifi47
Ly86	2.15e-86	1.00582	0.64	0.211	3.09e-82	Monocytes	Ly86
Ceacam1	7.41e-86	0.720888	0.291	0.031	1.06e-81	Monocytes	Ceacam1
Pglyrp1	1.16e-85	1.44226	0.478	0.113	1.67e-81	Monocytes	Pglyrp1
Arpc1b	2.43e-85	0.648831	0.975	0.902	3.49e-81	Monocytes	Arpc1b
Sorl1	1.05e-84	0.600273	0.313	0.038	1.51e-80	Monocytes	Sorl1
Sp100	9.88e-83	0.928263	0.585	0.18	1.42e-78	Monocytes	Sp100
Xdh	3.49e-82	0.706772	0.352	0.054	5.01e-78	Monocytes	Xdh
Rpl18a	7.98e-82	0.484185	0.997	0.984	1.15e-77	Monocytes	Rpl18a
Srgn	3.26e-81	1.00592	0.797	0.41	4.68e-77	Monocytes	Srgn
Aldh2	3.99e-81	0.861754	0.637	0.219	5.73e-77	Monocytes	Aldh2
Eno3	4.26e-80	1.09813	0.33	0.048	6.13e-76	Monocytes	Eno3
Stxbp6	6.14e-79	0.625786	0.291	0.035	8.83e-75	Monocytes	Stxbp6
Emb	3.8e-78	1.05318	0.626	0.231	5.46e-74	Monocytes	Emb
Fam49a	5.48e-78	0.824109	0.434	0.094	7.87e-74	Monocytes	Fam49a
Stat1	9.39e-78	0.96797	0.604	0.214	1.35e-73	Monocytes	Stat1
Arhgdib	3.16e-76	0.761849	0.931	0.756	4.54e-72	Monocytes	Arhgdib
Oas1a	6.28e-76	0.720599	0.36	0.064	9.03e-72	Monocytes	Oas1a
Susd3	1.84e-75	0.747566	0.396	0.079	2.65e-71	Monocytes	Susd3
Gm15987	1.77e-74	0.636203	0.283	0.036	2.54e-70	Monocytes	Gm15987
Wfdc17	5.31e-74	1.38423	0.692	0.321	7.63e-70	Monocytes	Wfdc17
Nr4a1	6.28e-74	1.12929	0.651	0.27	9.02e-70	Monocytes	Nr4a1
Smpdl3a	1.44e-73	0.913469	0.81	0.49	2.06e-69	Monocytes	Smpdl3a
Plbd1	3.12e-70	0.647976	0.648	0.203	4.49e-66	Monocytes	Plbd1
Sema4d	3.25e-69	0.676382	0.363	0.071	4.67e-65	Monocytes	Sema4d
Eno1	5.06e-69	0.850597	0.786	0.464	7.27e-65	Monocytes	Eno1
Ptpro	6.89e-69	0.655502	0.396	0.086	9.91e-65	Monocytes	Ptpro
Rap1b	2.24e-68	0.798143	0.901	0.737	3.22e-64	Monocytes	Rap1b
Lyz2	1.27e-67	0.759679	1	0.999	1.82e-63	Monocytes	Lyz2
Irf5	1.85e-67	0.803093	0.651	0.253	2.65e-63	Monocytes	Irf5
Csf1r	8.35e-67	0.829968	0.745	0.354	1.2e-62	Monocytes	Csf1r
Epsti1	4.88e-66	0.726144	0.486	0.14	7.02e-62	Monocytes	Epsti1
Psmb8	1.62e-65	0.724878	0.893	0.635	2.33e-61	Monocytes	Psmb8
AI839979	2.93e-65	0.428343	0.223	0.023	4.21e-61	Monocytes	AI839979
Gbp3	3.11e-65	0.485264	0.253	0.032	4.48e-61	Monocytes	Gbp3
Abi3	1.33e-64	0.993152	0.442	0.124	1.91e-60	Monocytes	Abi3
Itga4	1.39e-64	0.839039	0.67	0.304	2e-60	Monocytes	Itga4
Ldlrad3	2.78e-64	0.637381	0.31	0.053	4e-60	Monocytes	Ldlrad3
BC028528	3.88e-64	0.665063	0.58	0.19	5.57e-60	Monocytes	BC028528
Nadk	7.12e-64	0.902905	0.654	0.302	1.02e-59	Monocytes	Nadk
Tmsb10	9.18e-64	0.637384	0.997	0.976	1.32e-59	Monocytes	Tmsb10
Pla2g7	1.1e-61	0.667626	0.297	0.05	1.58e-57	Monocytes	Pla2g7
Xaf1	1.68e-60	0.57896	0.324	0.063	2.42e-56	Monocytes	Xaf1
S1pr5	2.82e-60	0.564581	0.209	0.022	4.06e-56	Monocytes	S1pr5
Trem3	5.43e-58	0.670484	0.242	0.035	7.81e-54	Monocytes	Trem3
Rpl27a	1.29e-56	0.437181	0.992	0.96	1.85e-52	Monocytes	Rpl27a
Rplp0	1.32e-56	0.43477	0.989	0.966	1.9e-52	Monocytes	Rplp0
Hes1	2.15e-56	0.745036	0.228	0.031	3.09e-52	Monocytes	Hes1
Eif3f	5.44e-56	0.658838	0.874	0.702	7.83e-52	Monocytes	Eif3f
Itgb7	3.61e-55	0.634486	0.503	0.161	5.19e-51	Monocytes	Itgb7
Btg1	5.88e-55	0.686829	0.97	0.884	8.45e-51	Monocytes	Btg1
Stap1	2.63e-54	0.903905	0.376	0.101	3.78e-50	Monocytes	Stap1
Slfn5	3.63e-54	0.543846	0.234	0.035	5.21e-50	Monocytes	Slfn5
Ifngr1	4.51e-54	0.768854	0.764	0.462	6.48e-50	Monocytes	Ifngr1
Gsr	5.09e-54	0.687902	0.863	0.601	7.32e-50	Monocytes	Gsr
Mndal	1.43e-52	0.77649	0.571	0.235	2.05e-48	Monocytes	Mndal
Psma7	1.59e-52	0.682781	0.863	0.705	2.29e-48	Monocytes	Psma7
Crip1	1.73e-52	0.612144	0.942	0.707	2.49e-48	Monocytes	Crip1
Rpl34	4.31e-52	0.380372	0.995	0.949	6.19e-48	Monocytes	Rpl34
Rps14	4.79e-52	0.333842	1	0.984	6.88e-48	Monocytes	Rps14
H2-K1	8.29e-52	0.623913	0.962	0.917	1.19e-47	Monocytes	H2-K1
Rac2	2.48e-51	0.673666	0.821	0.559	3.56e-47	Monocytes	Rac2
Cyp4f18	3.2e-51	0.84857	0.626	0.293	4.61e-47	Monocytes	Cyp4f18
Msr1	3.47e-51	0.537472	0.255	0.045	4.99e-47	Monocytes	Msr1
Cd300e	4.1e-51	0.980193	0.264	0.051	5.9e-47	Monocytes	Cd300e
Ifi203	3.85e-50	0.78823	0.522	0.201	5.53e-46	Monocytes	Ifi203
Gltscr2	4.46e-50	0.700728	0.758	0.476	6.41e-46	Monocytes	Gltscr2
Treml4	1.38e-49	0.801918	0.305	0.072	1.98e-45	Monocytes	Treml4
Tmpo	7.48e-49	0.699821	0.569	0.233	1.07e-44	Monocytes	Tmpo
Clec2i	1.33e-48	0.494935	0.231	0.038	1.91e-44	Monocytes	Clec2i
Pid1	2.5e-48	0.690876	0.651	0.311	3.6e-44	Monocytes	Pid1
Rps19	4.6e-48	0.368511	1	0.983	6.62e-44	Monocytes	Rps19
Npc2	6.18e-48	0.725936	0.887	0.849	8.88e-44	Monocytes	Npc2
Clec4e	8.13e-48	0.576812	0.291	0.063	1.17e-43	Monocytes	Clec4e
Tmcc1	2.86e-47	0.807617	0.621	0.321	4.11e-43	Monocytes	Tmcc1
Cmtm7	4.75e-47	0.689849	0.574	0.253	6.82e-43	Monocytes	Cmtm7
Ptpn18	6.78e-47	0.691943	0.706	0.39	9.75e-43	Monocytes	Ptpn18
Lrrc25	7.7e-47	0.623262	0.33	0.087	1.11e-42	Monocytes	Lrrc25
Sik1	4.2e-46	0.542695	0.297	0.069	6.04e-42	Monocytes	Sik1
Spn	8.2e-46	0.739902	0.349	0.099	1.18e-41	Monocytes	Spn
Pkm	2.1e-45	0.613648	0.816	0.656	3.02e-41	Monocytes	Pkm
Tap1	2.47e-45	0.639263	0.47	0.173	3.55e-41	Monocytes	Tap1
Rps27a	4.69e-45	0.347204	0.992	0.971	6.74e-41	Monocytes	Rps27a
Ethe1	3.5e-44	0.572672	0.379	0.119	5.03e-40	Monocytes	Ethe1
Arl5c	3.55e-44	0.455284	0.236	0.044	5.11e-40	Monocytes	Arl5c
Acer3	3.77e-44	0.570098	0.368	0.111	5.42e-40	Monocytes	Acer3
Rpl19	1.98e-43	0.351004	0.992	0.965	2.85e-39	Monocytes	Rpl19
Rnf213	2.19e-43	0.555726	0.33	0.089	3.15e-39	Monocytes	Rnf213
Ccnd3	4.82e-43	0.675287	0.654	0.359	6.92e-39	Monocytes	Ccnd3
Bin2	8.01e-43	0.713653	0.703	0.447	1.15e-38	Monocytes	Bin2
Tspan13	9.33e-43	0.626264	0.423	0.146	1.34e-38	Monocytes	Tspan13
Lyn	2.77e-42	0.537849	0.797	0.531	3.98e-38	Monocytes	Lyn
Nupr1	3.54e-42	0.786898	0.511	0.223	5.1e-38	Monocytes	Nupr1
Ap1s2	4.39e-42	0.704742	0.657	0.377	6.31e-38	Monocytes	Ap1s2
Tsc22d3	6.77e-42	0.588273	0.882	0.737	9.73e-38	Monocytes	Tsc22d3
Ms4a4b	9.16e-42	0.454095	0.261	0.058	1.32e-37	Monocytes	Ms4a4b
Rpl13	1.26e-41	0.320421	1	0.98	1.8e-37	Monocytes	Rpl13
Irgm1	1.76e-41	0.51259	0.305	0.08	2.53e-37	Monocytes	Irgm1
Sat1	2.44e-41	0.617222	0.937	0.845	3.51e-37	Monocytes	Sat1
Gngt2	2.93e-41	1.09543	0.849	0.695	4.22e-37	Monocytes	Gngt2
Rps23	3.08e-41	0.306903	1	0.972	4.42e-37	Monocytes	Rps23
Pld4	5.58e-41	0.57835	0.81	0.616	8.02e-37	Monocytes	Pld4
Prdx5	6.6e-41	0.537325	0.931	0.829	9.49e-37	Monocytes	Prdx5
Metrnl	8.99e-41	0.762728	0.681	0.422	1.29e-36	Monocytes	Metrnl
Hck	1.17e-40	0.721499	0.618	0.342	1.68e-36	Monocytes	Hck
Gm9843	1.63e-40	0.497234	0.923	0.784	2.35e-36	Monocytes	Gm9843
Ubb	3.44e-40	0.352279	0.997	0.975	4.94e-36	Monocytes	Ubb
Sap30	3.51e-40	0.67348	0.538	0.258	5.05e-36	Monocytes	Sap30
Klra2	3.72e-40	0.735766	0.709	0.47	5.34e-36	Monocytes	Klra2
Tpd52	4.86e-40	0.644559	0.775	0.552	6.98e-36	Monocytes	Tpd52
Tln1	5.78e-40	0.662172	0.668	0.413	8.31e-36	Monocytes	Tln1
Rps6	9.01e-40	0.354277	0.995	0.945	1.29e-35	Monocytes	Rps6
Rps29	1.36e-39	0.271876	1	0.995	1.95e-35	Monocytes	Rps29
Phf11b	1.6e-39	0.559613	0.313	0.089	2.29e-35	Monocytes	Phf11b
Rap1a	2e-39	0.609166	0.841	0.673	2.88e-35	Monocytes	Rap1a
Alox5ap	2.48e-39	0.469986	0.926	0.873	3.57e-35	Monocytes	Alox5ap
Rgs2	2.54e-38	0.645823	0.717	0.459	3.65e-34	Monocytes	Rgs2
Rpl6	2.92e-38	0.363788	0.992	0.94	4.19e-34	Monocytes	Rpl6
Camkk2	7.1e-38	0.604905	0.44	0.175	1.02e-33	Monocytes	Camkk2
Lpar6	9.23e-38	0.517482	0.266	0.067	1.33e-33	Monocytes	Lpar6
Gpx1	1.08e-37	0.458375	0.97	0.934	1.55e-33	Monocytes	Gpx1
Samsn1	1.66e-37	0.742152	0.588	0.314	2.39e-33	Monocytes	Samsn1
Phf11d	4.58e-37	0.399384	0.212	0.043	6.58e-33	Monocytes	Phf11d
Ncf4	4.88e-37	0.694045	0.522	0.25	7.02e-33	Monocytes	Ncf4
Actr3	5.48e-37	0.443534	0.907	0.819	7.87e-33	Monocytes	Actr3
Clec12a	9.72e-37	0.566003	0.574	0.272	1.4e-32	Monocytes	Clec12a
Rps27rt	2.04e-36	0.480319	0.934	0.787	2.94e-32	Monocytes	Rps27rt
Igtp	2.13e-36	0.412936	0.209	0.042	3.07e-32	Monocytes	Igtp
Slfn2	5.35e-36	0.573794	0.83	0.683	7.69e-32	Monocytes	Slfn2
Rps16	2.11e-35	0.301804	0.997	0.972	3.03e-31	Monocytes	Rps16
Rpl24	5.67e-35	0.33722	0.984	0.946	8.15e-31	Monocytes	Rpl24
Irf1	7.38e-35	0.60027	0.349	0.119	1.06e-30	Monocytes	Irf1
Rpl18	9.63e-35	0.341046	0.973	0.942	1.38e-30	Monocytes	Rpl18
Fam49b	1.05e-34	0.496105	0.865	0.73	1.5e-30	Monocytes	Fam49b
Eif4e3	1.9e-34	0.477411	0.297	0.089	2.73e-30	Monocytes	Eif4e3
Atf3	7.34e-34	0.717662	0.467	0.206	1.05e-29	Monocytes	Atf3
Cebpb	7.78e-34	0.458769	0.992	0.892	1.12e-29	Monocytes	Cebpb
Sirpb1a	1.47e-33	0.486642	0.288	0.085	2.11e-29	Monocytes	Sirpb1a
Rpl9	1.55e-33	0.330628	0.978	0.946	2.23e-29	Monocytes	Rpl9
Klf3	1.69e-33	0.662012	0.544	0.286	2.43e-29	Monocytes	Klf3
Prkcb	1.75e-33	0.42305	0.228	0.054	2.52e-29	Monocytes	Prkcb
Lsp1	2.01e-33	0.361895	0.959	0.895	2.89e-29	Monocytes	Lsp1
Bst2	2.37e-33	0.504229	0.624	0.378	3.41e-29	Monocytes	Bst2
Vsir	3.32e-33	0.5861	0.588	0.323	4.78e-29	Monocytes	Vsir
Tspo	4.94e-33	0.560856	0.802	0.669	7.1e-29	Monocytes	Tspo
Lbr	6.11e-33	0.489852	0.324	0.107	8.78e-29	Monocytes	Lbr
Gpr35	9.42e-33	0.380849	0.217	0.051	1.35e-28	Monocytes	Gpr35
Mef2c	1.67e-32	0.521432	0.341	0.114	2.4e-28	Monocytes	Mef2c
Cd53	2.14e-32	0.451472	0.901	0.81	3.07e-28	Monocytes	Cd53
Calhm2	2.44e-32	0.428172	0.203	0.045	3.51e-28	Monocytes	Calhm2
Gbp2	2.5e-32	0.509709	0.258	0.07	3.59e-28	Monocytes	Gbp2
Rnase6	2.51e-32	0.539031	0.596	0.314	3.61e-28	Monocytes	Rnase6
Itm2b	5.11e-32	0.284256	0.981	0.975	7.35e-28	Monocytes	Itm2b
Prdx6	6.9e-32	0.552813	0.481	0.226	9.92e-28	Monocytes	Prdx6
Sp110	7.31e-32	0.599685	0.448	0.208	1.05e-27	Monocytes	Sp110
Klf13	1.51e-31	0.613185	0.723	0.507	2.17e-27	Monocytes	Klf13
Arl6ip5	1.68e-31	0.583825	0.657	0.431	2.42e-27	Monocytes	Arl6ip5
Tmem51	1.73e-31	0.536173	0.346	0.126	2.49e-27	Monocytes	Tmem51
Hspa1a	9.61e-31	0.591768	0.484	0.223	1.38e-26	Monocytes	Hspa1a
Cd48	1.09e-30	0.529046	0.736	0.531	1.57e-26	Monocytes	Cd48
Ptprj	3.38e-30	0.599782	0.335	0.126	4.85e-26	Monocytes	Ptprj
Tiam1	3.61e-30	0.361534	0.206	0.049	5.19e-26	Monocytes	Tiam1
Emp3	4.06e-30	0.563249	0.824	0.695	5.84e-26	Monocytes	Emp3
Zeb2	4.34e-30	0.513919	0.769	0.593	6.23e-26	Monocytes	Zeb2
Mtus1	5.45e-30	0.355336	0.206	0.049	7.83e-26	Monocytes	Mtus1
Slc16a3	5.53e-30	0.483984	0.247	0.07	7.95e-26	Monocytes	Slc16a3
Rpl4	5.7e-30	0.315141	0.962	0.908	8.19e-26	Monocytes	Rpl4
Tifa	1.81e-29	0.513904	0.341	0.129	2.6e-25	Monocytes	Tifa
Nfkbiz	3.06e-29	0.622932	0.401	0.171	4.4e-25	Monocytes	Nfkbiz
Pstpip1	3.44e-29	0.385272	0.239	0.066	4.94e-25	Monocytes	Pstpip1
Rpl6l	4.16e-29	0.463775	0.819	0.61	5.99e-25	Monocytes	Rpl6l
H2-T23	5.66e-29	0.534424	0.569	0.323	8.14e-25	Monocytes	H2-T23
Rasa3	4.58e-28	0.401584	0.255	0.077	6.58e-24	Monocytes	Rasa3
Apobec1	5.62e-28	0.481693	0.338	0.128	8.07e-24	Monocytes	Apobec1
Lpcat2	7.5e-28	0.398758	0.255	0.078	1.08e-23	Monocytes	Lpcat2
Sirpb1b	1.36e-27	0.605977	0.577	0.345	1.96e-23	Monocytes	Sirpb1b
Nrros	1.44e-27	0.552617	0.53	0.289	2.07e-23	Monocytes	Nrros
Mettl9	1.83e-27	0.513613	0.371	0.158	2.63e-23	Monocytes	Mettl9
Tnfrsf1a	1.87e-27	0.502824	0.536	0.296	2.69e-23	Monocytes	Tnfrsf1a
Ctsb	2.78e-27	0.497803	0.909	0.848	4e-23	Monocytes	Ctsb
Prkcd	3.25e-27	0.526476	0.657	0.438	4.67e-23	Monocytes	Prkcd
Atp2b1	3.28e-27	0.536297	0.698	0.498	4.72e-23	Monocytes	Atp2b1
Msn	3.33e-27	0.464765	0.893	0.808	4.79e-23	Monocytes	Msn
Ypel3	4e-27	0.493567	0.651	0.429	5.74e-23	Monocytes	Ypel3
Capzb	4.77e-27	0.425448	0.849	0.737	6.85e-23	Monocytes	Capzb
Ptprc	6.38e-27	0.417791	0.934	0.889	9.17e-23	Monocytes	Ptprc
Plxnb2	1.44e-26	0.444053	0.261	0.083	2.08e-22	Monocytes	Plxnb2
Msrb1	2.79e-26	0.428829	0.937	0.827	4.01e-22	Monocytes	Msrb1
Rps11	3.57e-26	0.2344	0.997	0.984	5.13e-22	Monocytes	Rps11
Arhgap15	4.66e-26	0.505691	0.368	0.158	6.7e-22	Monocytes	Arhgap15
H2-T22	5.64e-26	0.492315	0.365	0.157	8.1e-22	Monocytes	H2-T22
Csf3r	6.19e-26	0.450343	0.277	0.093	8.9e-22	Monocytes	Csf3r
Cnn2	7.71e-26	0.441747	0.464	0.219	1.11e-21	Monocytes	Cnn2
Fam111a	7.81e-26	0.536547	0.541	0.318	1.12e-21	Monocytes	Fam111a
Fcgr3	8.53e-26	0.48019	0.775	0.584	1.23e-21	Monocytes	Fcgr3
Gsdmd	1.51e-25	0.471344	0.376	0.166	2.17e-21	Monocytes	Gsdmd
Kdm7a	2.26e-25	0.532246	0.459	0.237	3.25e-21	Monocytes	Kdm7a
Sub1	2.42e-25	0.385883	0.874	0.802	3.47e-21	Monocytes	Sub1
Pilrb1	4.12e-25	0.448282	0.201	0.055	5.93e-21	Monocytes	Pilrb1
H2-Q7	4.3e-25	0.563655	0.357	0.153	6.18e-21	Monocytes	H2-Q7
Gm8730	4.79e-25	0.407178	0.846	0.728	6.88e-21	Monocytes	Gm8730
Pim1	4.82e-25	0.551392	0.69	0.489	6.93e-21	Monocytes	Pim1
St8sia4	6.7e-25	0.445131	0.319	0.124	9.63e-21	Monocytes	St8sia4
Pot1b	1.41e-24	0.45316	0.225	0.07	2.03e-20	Monocytes	Pot1b
Tnfrsf1b	1.46e-24	0.546177	0.527	0.299	2.09e-20	Monocytes	Tnfrsf1b
Eif3h	1.56e-24	0.469472	0.753	0.632	2.24e-20	Monocytes	Eif3h
Psmb9	1.6e-24	0.462424	0.615	0.368	2.3e-20	Monocytes	Psmb9
Ptpn6	1.61e-24	0.491434	0.742	0.582	2.31e-20	Monocytes	Ptpn6
Slc44a2	3.87e-24	0.426406	0.253	0.085	5.57e-20	Monocytes	Slc44a2
Rpl17	4.07e-24	0.239833	0.992	0.963	5.85e-20	Monocytes	Rpl17
Ddit4	4.08e-24	0.591227	0.242	0.08	5.87e-20	Monocytes	Ddit4
Pycard	4.4e-24	0.567375	0.571	0.37	6.32e-20	Monocytes	Pycard
Junb	1.07e-23	0.609229	0.841	0.734	1.54e-19	Monocytes	Junb
Neurl3	1.33e-23	0.366737	0.22	0.067	1.92e-19	Monocytes	Neurl3
Ccdc109b	1.92e-23	0.492508	0.431	0.219	2.76e-19	Monocytes	Ccdc109b
Rps15a	2.22e-23	0.280791	0.978	0.939	3.19e-19	Monocytes	Rps15a
Rpl36	2.22e-23	0.244751	0.986	0.95	3.19e-19	Monocytes	Rpl36
Cdk2ap2	2.77e-23	0.4184	0.863	0.738	3.98e-19	Monocytes	Cdk2ap2
Eif4ebp1	3.3e-23	0.490656	0.547	0.33	4.75e-19	Monocytes	Eif4ebp1
Rpl37	5.12e-23	0.213079	0.995	0.979	7.36e-19	Monocytes	Rpl37
Hfe	8.34e-23	0.660683	0.365	0.173	1.2e-18	Monocytes	Hfe
Bcl10	8.43e-23	0.44287	0.437	0.227	1.21e-18	Monocytes	Bcl10
Il17ra	9.87e-23	0.473824	0.635	0.413	1.42e-18	Monocytes	Il17ra
Ube2l6	1.29e-22	0.488456	0.316	0.132	1.86e-18	Monocytes	Ube2l6
Ifngr2	1.4e-22	0.52615	0.484	0.282	2.01e-18	Monocytes	Ifngr2
Ikbkb	1.76e-22	0.49228	0.588	0.389	2.54e-18	Monocytes	Ikbkb
Ssh2	1.87e-22	0.527219	0.626	0.424	2.68e-18	Monocytes	Ssh2
Slc25a5	2.08e-22	0.341733	0.896	0.818	2.98e-18	Monocytes	Slc25a5
Eif3e	2.15e-22	0.435819	0.747	0.591	3.09e-18	Monocytes	Eif3e
H2afj	2.68e-22	0.452876	0.799	0.679	3.86e-18	Monocytes	H2afj
Irf9	3.01e-22	0.393077	0.266	0.098	4.32e-18	Monocytes	Irf9
Marcks	3.1e-22	0.288308	0.456	0.206	4.45e-18	Monocytes	Marcks
Csgalnact2	3.65e-22	0.381287	0.299	0.119	5.24e-18	Monocytes	Csgalnact2
Fcgr1	4.73e-22	0.517772	0.431	0.226	6.8e-18	Monocytes	Fcgr1
Skint3	5.13e-22	0.592357	0.277	0.109	7.37e-18	Monocytes	Skint3
Rasgrp4	1.09e-21	0.402838	0.288	0.114	1.57e-17	Monocytes	Rasgrp4
Parp14	1.51e-21	0.444748	0.258	0.095	2.17e-17	Monocytes	Parp14
Ifnar2	2.21e-21	0.480428	0.374	0.184	3.18e-17	Monocytes	Ifnar2
Il10ra	2.86e-21	0.42659	0.36	0.166	4.11e-17	Monocytes	Il10ra
Selplg	3.44e-21	0.385449	0.761	0.609	4.94e-17	Monocytes	Selplg
Capza2	5.27e-21	0.331181	0.918	0.877	7.57e-17	Monocytes	Capza2
Arpc2	6.64e-21	0.319677	0.934	0.887	9.55e-17	Monocytes	Arpc2
Cox7a2l	8.1e-21	0.384393	0.819	0.699	1.16e-16	Monocytes	Cox7a2l
Psme2	9.19e-21	0.459676	0.695	0.536	1.32e-16	Monocytes	Psme2
C1galt1c1	1.08e-20	0.510136	0.316	0.142	1.55e-16	Monocytes	C1galt1c1
Cybb	1.14e-20	0.318419	0.959	0.849	1.64e-16	Monocytes	Cybb
Rps13	1.36e-20	0.258493	0.978	0.943	1.96e-16	Monocytes	Rps13
Cbfa2t3	1.56e-20	0.371333	0.385	0.175	2.25e-16	Monocytes	Cbfa2t3
Add3	1.57e-20	0.453202	0.39	0.2	2.26e-16	Monocytes	Add3
Hmha1	1.58e-20	0.416536	0.591	0.378	2.28e-16	Monocytes	Hmha1
Il1b	2.34e-20	0.670418	0.327	0.145	3.37e-16	Monocytes	Il1b
Trim30a	2.42e-20	0.548141	0.495	0.309	3.48e-16	Monocytes	Trim30a
Ogfrl1	3.18e-20	0.468514	0.418	0.226	4.57e-16	Monocytes	Ogfrl1
Rpl3	3.59e-20	0.259674	0.989	0.923	5.16e-16	Monocytes	Rpl3
Rps9	3.83e-20	0.210822	0.992	0.985	5.5e-16	Monocytes	Rps9
Sirpb1c	4.19e-20	0.527771	0.654	0.476	6.03e-16	Monocytes	Sirpb1c
Ninj1	6.66e-20	0.300032	0.203	0.065	9.57e-16	Monocytes	Ninj1
Rpl8	6.88e-20	0.245841	0.97	0.962	9.89e-16	Monocytes	Rpl8
Psme1	7.98e-20	0.434169	0.698	0.539	1.15e-15	Monocytes	Psme1
H3f3b	8.43e-20	0.290588	0.986	0.974	1.21e-15	Monocytes	H3f3b
Dbnl	9.67e-20	0.429992	0.527	0.326	1.39e-15	Monocytes	Dbnl
Rnf114	1.02e-19	0.442589	0.335	0.158	1.46e-15	Monocytes	Rnf114
Rnf115	1.16e-19	0.432522	0.456	0.264	1.67e-15	Monocytes	Rnf115
Rnaset2a	1.24e-19	0.429164	0.533	0.339	1.78e-15	Monocytes	Rnaset2a
Rpl21	1.52e-19	0.248649	0.975	0.942	2.18e-15	Monocytes	Rpl21
Nmi	2.22e-19	0.409714	0.288	0.124	3.19e-15	Monocytes	Nmi
Myo1g	2.25e-19	0.569523	0.516	0.331	3.24e-15	Monocytes	Myo1g
Fgl2	2.31e-19	0.35824	0.313	0.134	3.32e-15	Monocytes	Fgl2
Rps7	3.09e-19	0.249375	0.981	0.93	4.44e-15	Monocytes	Rps7
Hgsnat	4.28e-19	0.36744	0.239	0.091	6.15e-15	Monocytes	Hgsnat
Spi1	4.75e-19	0.351577	0.865	0.796	6.82e-15	Monocytes	Spi1
Zeb2os	7.45e-19	0.380865	0.223	0.081	1.07e-14	Monocytes	Zeb2os
Pmaip1	9.11e-19	0.50491	0.302	0.136	1.31e-14	Monocytes	Pmaip1
Ccdc12	1.13e-18	0.435	0.67	0.515	1.63e-14	Monocytes	Ccdc12
1110008F13Rik	1.46e-18	0.443708	0.596	0.438	2.1e-14	Monocytes	1110008F13Rik
Fam46a	1.5e-18	0.447071	0.492	0.287	2.16e-14	Monocytes	Fam46a
Zfand5	1.74e-18	0.549879	0.577	0.423	2.5e-14	Monocytes	Zfand5
Gmfg	1.88e-18	0.412015	0.747	0.64	2.7e-14	Monocytes	Gmfg
Plekhf2	2.28e-18	0.446497	0.514	0.327	3.27e-14	Monocytes	Plekhf2
Dusp1	3.24e-18	0.546189	0.898	0.842	4.65e-14	Monocytes	Dusp1
Zyx	5.09e-18	0.408558	0.613	0.435	7.32e-14	Monocytes	Zyx
Lbh	5.51e-18	0.348681	0.25	0.099	7.92e-14	Monocytes	Lbh
Il6ra	6.04e-18	0.41532	0.497	0.298	8.67e-14	Monocytes	Il6ra
Oaz2	1.09e-17	0.324967	0.214	0.079	1.57e-13	Monocytes	Oaz2
Tpm4	1.11e-17	0.42547	0.613	0.428	1.59e-13	Monocytes	Tpm4
Adrbk2	1.18e-17	0.622735	0.36	0.199	1.7e-13	Monocytes	Adrbk2
Cdkn2d	1.59e-17	0.335355	0.217	0.08	2.29e-13	Monocytes	Cdkn2d
Ltb4r1	1.68e-17	0.331013	0.25	0.101	2.42e-13	Monocytes	Ltb4r1
Supt4a	1.76e-17	0.399062	0.643	0.461	2.52e-13	Monocytes	Supt4a
Dusp16	3.34e-17	0.561438	0.22	0.086	4.8e-13	Monocytes	Dusp16
Chst12	4.3e-17	0.324737	0.217	0.082	6.19e-13	Monocytes	Chst12
H2-Q4	4.63e-17	0.378835	0.272	0.12	6.66e-13	Monocytes	H2-Q4
Kras	5.59e-17	0.423144	0.385	0.21	8.03e-13	Monocytes	Kras
Cd244	6.68e-17	0.381657	0.261	0.112	9.6e-13	Monocytes	Cd244
Ptpn1	7.05e-17	0.43734	0.591	0.415	1.01e-12	Monocytes	Ptpn1
Tpm3	7.14e-17	0.341188	0.786	0.682	1.03e-12	Monocytes	Tpm3
Smpdl3b	8.29e-17	0.461597	0.234	0.096	1.19e-12	Monocytes	Smpdl3b
Rpl11	8.63e-17	0.224186	0.978	0.954	1.24e-12	Monocytes	Rpl11
Mrpl33	8.64e-17	0.384389	0.816	0.764	1.24e-12	Monocytes	Mrpl33
Casp1	1.21e-16	0.405835	0.409	0.228	1.75e-12	Monocytes	Casp1
Tifab	1.4e-16	0.440493	0.429	0.247	2.01e-12	Monocytes	Tifab
Serinc3	3.46e-16	0.365318	0.769	0.626	4.97e-12	Monocytes	Serinc3
Rpl7	3.51e-16	0.227539	0.956	0.928	5.05e-12	Monocytes	Rpl7
Syf2	3.57e-16	0.369485	0.552	0.377	5.14e-12	Monocytes	Syf2
Gm2a	4.6e-16	0.283704	0.81	0.663	6.62e-12	Monocytes	Gm2a
Lims1	5.9e-16	0.413179	0.429	0.254	8.48e-12	Monocytes	Lims1
Rpl26	6.04e-16	0.208951	0.992	0.963	8.68e-12	Monocytes	Rpl26
F630028O10Rik	6.91e-16	0.338848	0.231	0.093	9.93e-12	Monocytes	F630028O10Rik
Trps1	7.47e-16	0.407705	0.53	0.358	1.07e-11	Monocytes	Trps1
Ier2	9.55e-16	0.339842	0.769	0.643	1.37e-11	Monocytes	Ier2
Gm9844	9.69e-16	0.392788	0.544	0.386	1.39e-11	Monocytes	Gm9844
Rsrp1	1.04e-15	0.355615	0.802	0.718	1.49e-11	Monocytes	Rsrp1
Card19	1.07e-15	0.401694	0.299	0.146	1.54e-11	Monocytes	Card19
Uba52	1.18e-15	0.37855	0.742	0.635	1.69e-11	Monocytes	Uba52
Arpc3	1.29e-15	0.267695	0.882	0.835	1.86e-11	Monocytes	Arpc3
Pomp	1.35e-15	0.315126	0.805	0.718	1.93e-11	Monocytes	Pomp
Tmem243	1.35e-15	0.377536	0.338	0.174	1.94e-11	Monocytes	Tmem243
Ehd4	1.64e-15	0.347457	0.445	0.265	2.36e-11	Monocytes	Ehd4
Ppp1ca	2.56e-15	0.315738	0.794	0.717	3.67e-11	Monocytes	Ppp1ca
Fxyd5	3.17e-15	0.269401	0.934	0.931	4.56e-11	Monocytes	Fxyd5
Zfos1	7.04e-15	0.38689	0.374	0.21	1.01e-10	Monocytes	Zfos1
Unc93b1	7.2e-15	0.34681	0.659	0.518	1.04e-10	Monocytes	Unc93b1
D1Ertd622e	8.24e-15	0.354589	0.448	0.275	1.19e-10	Monocytes	D1Ertd622e
Cd300ld	8.38e-15	0.567261	0.225	0.098	1.2e-10	Monocytes	Cd300ld
Nsa2	8.74e-15	0.385211	0.646	0.518	1.26e-10	Monocytes	Nsa2
Btg2	9.03e-15	0.431366	0.758	0.636	1.3e-10	Monocytes	Btg2
Arl4c	1.15e-14	0.354624	0.277	0.132	1.66e-10	Monocytes	Arl4c
Rpl10	1.28e-14	0.20055	0.997	0.966	1.84e-10	Monocytes	Rpl10
Thbd	1.51e-14	0.370757	0.217	0.091	2.17e-10	Monocytes	Thbd
Clic1	1.65e-14	0.287263	0.898	0.819	2.37e-10	Monocytes	Clic1
Trim30d	1.66e-14	0.26814	0.228	0.096	2.38e-10	Monocytes	Trim30d
Eif3k	1.82e-14	0.333778	0.799	0.731	2.61e-10	Monocytes	Eif3k
Degs1	2e-14	0.417716	0.577	0.428	2.87e-10	Monocytes	Degs1
Foxp1	2.12e-14	0.405132	0.412	0.251	3.05e-10	Monocytes	Foxp1
Gm11808	2.23e-14	0.375122	0.725	0.614	3.2e-10	Monocytes	Gm11808
Tpst2	2.65e-14	0.344159	0.374	0.209	3.8e-10	Monocytes	Tpst2
Spop	3.01e-14	0.380196	0.544	0.386	4.32e-10	Monocytes	Spop
Mbp	3.22e-14	0.330042	0.261	0.122	4.63e-10	Monocytes	Mbp
Shfm1	4.15e-14	0.238239	0.953	0.927	5.96e-10	Monocytes	Shfm1
Fis1	4.58e-14	0.338314	0.698	0.58	6.59e-10	Monocytes	Fis1
Lgals9	4.96e-14	0.342342	0.234	0.103	7.13e-10	Monocytes	Lgals9
Rras	6.28e-14	0.302856	0.212	0.088	9.02e-10	Monocytes	Rras
Arpc4	7.28e-14	0.32315	0.755	0.691	1.05e-09	Monocytes	Arpc4
Adipor1	9.15e-14	0.36817	0.613	0.484	1.32e-09	Monocytes	Adipor1
Relt	9.79e-14	0.296343	0.212	0.089	1.41e-09	Monocytes	Relt
Ncf2	1.12e-13	0.363957	0.69	0.559	1.61e-09	Monocytes	Ncf2
Stk24	1.39e-13	0.398863	0.525	0.382	2e-09	Monocytes	Stk24
Casp4	1.78e-13	0.272157	0.206	0.085	2.57e-09	Monocytes	Casp4
Irf2	1.81e-13	0.392138	0.459	0.304	2.6e-09	Monocytes	Irf2
9930111J21Rik2	2.27e-13	0.381544	0.308	0.162	3.27e-09	Monocytes	9930111J21Rik2
Il2rg	2.28e-13	0.354244	0.228	0.103	3.28e-09	Monocytes	Il2rg
Pilrb2	2.48e-13	0.387195	0.234	0.108	3.57e-09	Monocytes	Pilrb2
Gnb2	3.61e-13	0.285679	0.841	0.789	5.19e-09	Monocytes	Gnb2
Fam174a	3.75e-13	0.330314	0.591	0.447	5.39e-09	Monocytes	Fam174a
Eif1	3.97e-13	0.201343	0.986	0.97	5.71e-09	Monocytes	Eif1
Ppp1r12a	4.21e-13	0.30373	0.277	0.138	6.05e-09	Monocytes	Ppp1r12a
Hacd4	4.53e-13	0.355002	0.346	0.197	6.51e-09	Monocytes	Hacd4
Pirb	5.1e-13	0.351418	0.547	0.393	7.33e-09	Monocytes	Pirb
Htra2	6.65e-13	0.346005	0.225	0.103	9.56e-09	Monocytes	Htra2
Tmem55b	1.08e-12	0.307347	0.382	0.226	1.55e-08	Monocytes	Tmem55b
2001-03-01	1.21e-12	0.326851	0.376	0.223	1.74e-08	Monocytes	2001-03-01
Ppdpf	1.28e-12	0.377467	0.357	0.214	1.84e-08	Monocytes	Ppdpf
H2afy	1.75e-12	0.332077	0.624	0.488	2.52e-08	Monocytes	H2afy
Fgr	2.03e-12	0.440415	0.475	0.332	2.92e-08	Monocytes	Fgr
Tuba1a	2.56e-12	0.288868	0.33	0.177	3.68e-08	Monocytes	Tuba1a
Gnas	2.81e-12	0.274074	0.786	0.715	4.04e-08	Monocytes	Gnas
Ctsh	3e-12	0.305667	0.734	0.658	4.32e-08	Monocytes	Ctsh
Cnpy3	3.06e-12	0.310598	0.324	0.179	4.4e-08	Monocytes	Cnpy3
Prr13	3.62e-12	0.413657	0.808	0.749	5.2e-08	Monocytes	Prr13
Psmb10	3.86e-12	0.342913	0.591	0.458	5.55e-08	Monocytes	Psmb10
Smchd1	4.81e-12	0.401041	0.396	0.254	6.91e-08	Monocytes	Smchd1
Myo1f	5.11e-12	0.337482	0.585	0.454	7.34e-08	Monocytes	Myo1f
Ndufa6	5.58e-12	0.315937	0.761	0.661	8.02e-08	Monocytes	Ndufa6
Rnf130	6e-12	0.331043	0.516	0.374	8.63e-08	Monocytes	Rnf130
St3gal4	6.34e-12	0.291677	0.327	0.182	9.11e-08	Monocytes	St3gal4
Rpl15	7.85e-12	0.228152	0.923	0.86	1.13e-07	Monocytes	Rpl15
AI607873	9.36e-12	0.354489	0.442	0.297	1.34e-07	Monocytes	AI607873
Glipr1	9.62e-12	0.32618	0.409	0.261	1.38e-07	Monocytes	Glipr1
Ctage5	1.15e-11	0.356821	0.511	0.375	1.66e-07	Monocytes	Ctage5
Shisa5	1.71e-11	0.302321	0.742	0.654	2.46e-07	Monocytes	Shisa5
Arhgef1	2.14e-11	0.405875	0.434	0.296	3.08e-07	Monocytes	Arhgef1
Sp140	2.73e-11	0.284369	0.264	0.137	3.92e-07	Monocytes	Sp140
Tmem50a	2.87e-11	0.301597	0.731	0.647	4.13e-07	Monocytes	Tmem50a
Stx16	2.95e-11	0.310451	0.341	0.197	4.24e-07	Monocytes	Stx16
Sh3kbp1	3.32e-11	0.320801	0.368	0.228	4.78e-07	Monocytes	Sh3kbp1
Dok1	3.42e-11	0.283322	0.217	0.103	4.91e-07	Monocytes	Dok1
Samd9l	3.56e-11	0.363514	0.437	0.288	5.12e-07	Monocytes	Samd9l
Trafd1	4.2e-11	0.341788	0.343	0.207	6.03e-07	Monocytes	Trafd1
Lmo2	4.38e-11	0.297431	0.302	0.166	6.3e-07	Monocytes	Lmo2
Rpl29	4.79e-11	0.225794	0.898	0.851	6.89e-07	Monocytes	Rpl29
Ppp1r15a	5.8e-11	0.301822	0.264	0.139	8.34e-07	Monocytes	Ppp1r15a
Btf3	5.93e-11	0.243437	0.857	0.844	8.52e-07	Monocytes	Btf3
Prkx	6.89e-11	0.285303	0.234	0.117	9.91e-07	Monocytes	Prkx
Rnf149	6.95e-11	0.280708	0.635	0.492	1e-06	Monocytes	Rnf149
Polb	7.07e-11	0.291122	0.223	0.109	1.02e-06	Monocytes	Polb
Dok3	7.16e-11	0.353142	0.448	0.306	1.03e-06	Monocytes	Dok3
Wasf2	7.73e-11	0.359205	0.42	0.284	1.11e-06	Monocytes	Wasf2
Rhoa	8.61e-11	0.255781	0.931	0.89	1.24e-06	Monocytes	Rhoa
Yipf1	9.26e-11	0.319215	0.269	0.146	1.33e-06	Monocytes	Yipf1
Lat2	9.38e-11	0.269308	0.264	0.138	1.35e-06	Monocytes	Lat2
Rpl36al	1.22e-10	0.262425	0.887	0.846	1.76e-06	Monocytes	Rpl36al
Tnfrsf13b	1.33e-10	0.237972	0.206	0.097	1.92e-06	Monocytes	Tnfrsf13b
Anxa6	1.42e-10	0.258279	0.376	0.228	2.04e-06	Monocytes	Anxa6
Ogfr	2e-10	0.26301	0.239	0.123	2.87e-06	Monocytes	Ogfr
Nfil3	2.98e-10	0.336107	0.36	0.23	4.28e-06	Monocytes	Nfil3
Milr1	3.05e-10	0.278492	0.286	0.16	4.38e-06	Monocytes	Milr1
Snrpb	3.84e-10	0.276885	0.728	0.685	5.52e-06	Monocytes	Snrpb
Scpep1	4.15e-10	0.238032	0.245	0.127	5.97e-06	Monocytes	Scpep1
Mef2a	4.17e-10	0.347202	0.522	0.403	6e-06	Monocytes	Mef2a
Tsc22d4	4.77e-10	0.329057	0.404	0.274	6.86e-06	Monocytes	Tsc22d4
Ahcyl2	5.43e-10	0.257006	0.225	0.115	7.81e-06	Monocytes	Ahcyl2
Rnaset2b	5.93e-10	0.326411	0.404	0.273	8.53e-06	Monocytes	Rnaset2b
Tbpl1	6.08e-10	0.311866	0.253	0.136	8.75e-06	Monocytes	Tbpl1
Arid4a	6.67e-10	0.328849	0.365	0.236	9.59e-06	Monocytes	Arid4a
Tor3a	7.33e-10	0.249714	0.209	0.102	1.05e-05	Monocytes	Tor3a
Pnp	7.67e-10	0.358837	0.462	0.346	1.1e-05	Monocytes	Pnp
Anp32a	8.58e-10	0.316123	0.676	0.613	1.23e-05	Monocytes	Anp32a
Tmem50b	9.42e-10	0.233774	0.231	0.118	1.35e-05	Monocytes	Tmem50b
Fam32a	1.2e-09	0.335002	0.484	0.359	1.72e-05	Monocytes	Fam32a
Evi2a	1.29e-09	0.288374	0.398	0.27	1.85e-05	Monocytes	Evi2a
Ppfia4	1.34e-09	0.289905	0.228	0.121	1.93e-05	Monocytes	Ppfia4
Filip1l	1.54e-09	0.357782	0.407	0.281	2.22e-05	Monocytes	Filip1l
Tab2	1.74e-09	0.299313	0.343	0.218	2.5e-05	Monocytes	Tab2
Stk38	1.99e-09	0.333927	0.462	0.33	2.85e-05	Monocytes	Stk38
Aip	2.43e-09	0.25164	0.327	0.2	3.49e-05	Monocytes	Aip
Rara	2.44e-09	0.277446	0.522	0.398	3.51e-05	Monocytes	Rara
Ptpre	2.54e-09	0.35198	0.505	0.386	3.65e-05	Monocytes	Ptpre
Fcgr4	3.04e-09	0.660753	0.409	0.312	4.37e-05	Monocytes	Fcgr4
Arap1	3.31e-09	0.259391	0.214	0.11	4.75e-05	Monocytes	Arap1
Tmem59	3.94e-09	0.257136	0.717	0.615	5.66e-05	Monocytes	Tmem59
Use1	5.01e-09	0.302995	0.527	0.41	7.2e-05	Monocytes	Use1
Ubac2	5.45e-09	0.216333	0.209	0.108	7.83e-05	Monocytes	Ubac2
Tmem38b	5.57e-09	0.342917	0.291	0.176	8.01e-05	Monocytes	Tmem38b
Necap2	7.47e-09	0.278818	0.346	0.224	0.000107358	Monocytes	Necap2
Rpl9-ps6	7.51e-09	0.28869	0.571	0.462	0.000107903	Monocytes	Rpl9-ps6
Sepw1	8.5e-09	0.281492	0.61	0.504	0.000122111	Monocytes	Sepw1
Rbfa	8.78e-09	0.227118	0.255	0.143	0.000126223	Monocytes	Rbfa
Ifi35	9.61e-09	0.280353	0.371	0.245	0.000138192	Monocytes	Ifi35
G6pdx	1e-08	0.255424	0.297	0.178	0.00014444	Monocytes	G6pdx
Whsc1l1	1.42e-08	0.31894	0.412	0.292	0.000204825	Monocytes	Whsc1l1
Fos	1.54e-08	0.465409	0.854	0.876	0.000221783	Monocytes	Fos
2310001H17Rik	1.98e-08	0.314732	0.236	0.131	0.000284076	Monocytes	2310001H17Rik
Sumo1	2.25e-08	0.269154	0.692	0.61	0.000322723	Monocytes	Sumo1
Gstp1	2.32e-08	0.290373	0.321	0.205	0.000332885	Monocytes	Gstp1
Stk10	2.34e-08	0.391442	0.379	0.27	0.000336889	Monocytes	Stk10
Tpgs1	2.52e-08	0.289495	0.313	0.206	0.000361679	Monocytes	Tpgs1
Fam107b	2.64e-08	0.306985	0.382	0.264	0.000379324	Monocytes	Fam107b
Tlr7	3.05e-08	0.242533	0.228	0.126	0.000438599	Monocytes	Tlr7
Maf1	3.26e-08	0.273456	0.319	0.204	0.000468211	Monocytes	Maf1
Ppp1cb	3.28e-08	0.341381	0.505	0.41	0.000471866	Monocytes	Ppp1cb
Snx20	3.31e-08	0.276954	0.442	0.332	0.000476426	Monocytes	Snx20
Pdcd4	3.79e-08	0.319205	0.272	0.163	0.000544262	Monocytes	Pdcd4
Cxcr4	4.04e-08	0.400176	0.462	0.346	0.000580943	Monocytes	Cxcr4
Dtx3l	4.26e-08	0.308062	0.277	0.17	0.000612614	Monocytes	Dtx3l
Rel	4.28e-08	0.285402	0.365	0.247	0.000615232	Monocytes	Rel
Zfp36	4.35e-08	0.271327	0.668	0.574	0.000624881	Monocytes	Zfp36
4930523C07Rik	4.54e-08	0.268667	0.264	0.158	0.000652766	Monocytes	4930523C07Rik
Zfp706	5.24e-08	0.261276	0.646	0.55	0.000752634	Monocytes	Zfp706
Tnfaip8l2	6.02e-08	0.290508	0.478	0.363	0.000864871	Monocytes	Tnfaip8l2
Tcof1	6.72e-08	0.208993	0.209	0.114	0.000966043	Monocytes	Tcof1
Spg21	6.77e-08	0.229887	0.401	0.282	0.000973071	Monocytes	Spg21
Cdc42se1	6.81e-08	0.260547	0.453	0.333	0.000979394	Monocytes	Cdc42se1
Sgms1	7.17e-08	0.284923	0.261	0.157	0.00103033	Monocytes	Sgms1
Jarid2	7.21e-08	0.293003	0.255	0.153	0.00103612	Monocytes	Jarid2
Fn1	7.46e-08	0.340414	0.503	0.387	0.00107161	Monocytes	Fn1
Bcap31	8.85e-08	0.257395	0.514	0.407	0.00127242	Monocytes	Bcap31
Lilrb4a	9.72e-08	0.257042	0.53	0.423	0.00139749	Monocytes	Lilrb4a
Cldnd1	1.1e-07	0.254627	0.332	0.225	0.00158264	Monocytes	Cldnd1
Csk	1.17e-07	0.300504	0.442	0.334	0.00168192	Monocytes	Csk
Hps3	1.18e-07	0.262961	0.272	0.167	0.00169131	Monocytes	Hps3
Aif1	1.2e-07	0.239839	0.346	0.217	0.00171917	Monocytes	Aif1
Nsmce4a	1.24e-07	0.282259	0.291	0.191	0.00177944	Monocytes	Nsmce4a
Psme2b	1.4e-07	0.298659	0.33	0.223	0.0020147	Monocytes	Psme2b
Atp1a1	1.43e-07	0.347201	0.519	0.437	0.00205972	Monocytes	Atp1a1
H2-M3	1.66e-07	0.279789	0.258	0.158	0.00238213	Monocytes	H2-M3
Ube2a	1.67e-07	0.294004	0.431	0.333	0.00239472	Monocytes	Ube2a
Stard3	2.18e-07	0.260587	0.231	0.135	0.00312838	Monocytes	Stard3
Ms4a6d	2.24e-07	0.391795	0.376	0.282	0.0032152	Monocytes	Ms4a6d
Map3k1	2.31e-07	0.267808	0.313	0.206	0.00332735	Monocytes	Map3k1
Fbxw2	2.35e-07	0.255104	0.299	0.19	0.00337976	Monocytes	Fbxw2
Rchy1	2.75e-07	0.263828	0.36	0.247	0.00395668	Monocytes	Rchy1
Scarb1	3.27e-07	0.247018	0.258	0.16	0.00469937	Monocytes	Scarb1
Itgb2	3.28e-07	0.26064	0.753	0.712	0.00471934	Monocytes	Itgb2
Gm26740	3.42e-07	0.254444	0.368	0.253	0.00491932	Monocytes	Gm26740
Psmd8	3.77e-07	0.275228	0.495	0.401	0.00541249	Monocytes	Psmd8
Itch	3.79e-07	0.304025	0.319	0.217	0.00545236	Monocytes	Itch
Tmem234	3.89e-07	0.281806	0.497	0.401	0.00559202	Monocytes	Tmem234
Nfam1	3.95e-07	0.311309	0.332	0.223	0.00567245	Monocytes	Nfam1
Esd	4.59e-07	0.248995	0.574	0.493	0.00659785	Monocytes	Esd
Fgd4	4.74e-07	0.228979	0.302	0.193	0.0068152	Monocytes	Fgd4
Tax1bp1	4.92e-07	0.244652	0.566	0.469	0.00707103	Monocytes	Tax1bp1
Birc3	5.67e-07	0.225447	0.258	0.159	0.00814642	Monocytes	Birc3
Herc4	5.69e-07	0.214284	0.266	0.167	0.00817759	Monocytes	Herc4
Surf1	7.7e-07	0.216209	0.22	0.129	0.0110682	Monocytes	Surf1
Zc3hav1	8.31e-07	0.303864	0.327	0.227	0.0119433	Monocytes	Zc3hav1
Fmnl1	8.48e-07	0.235492	0.538	0.438	0.0121917	Monocytes	Fmnl1
Kdm6b	1.05e-06	0.272976	0.277	0.179	0.0151215	Monocytes	Kdm6b
Pip4k2a	1.13e-06	0.28782	0.374	0.273	0.0161972	Monocytes	Pip4k2a
Bach1	1.13e-06	0.272603	0.382	0.286	0.0162344	Monocytes	Bach1
Cmpk1	1.16e-06	0.202773	0.717	0.65	0.0166478	Monocytes	Cmpk1
Gch1	1.18e-06	0.239225	0.231	0.14	0.0169786	Monocytes	Gch1
Cers6	1.2e-06	0.254237	0.316	0.213	0.0172242	Monocytes	Cers6
Calm1	1.3e-06	0.242254	0.973	0.943	0.0187122	Monocytes	Calm1
Plekho1	1.31e-06	0.202518	0.247	0.151	0.0188113	Monocytes	Plekho1
Dusp6	1.31e-06	0.34694	0.374	0.27	0.0188628	Monocytes	Dusp6
Nin	1.45e-06	0.23607	0.209	0.122	0.0208235	Monocytes	Nin
Fcgr2b	1.48e-06	0.205819	0.385	0.265	0.0212555	Monocytes	Fcgr2b
Trim12a	1.77e-06	0.283183	0.225	0.139	0.0255021	Monocytes	Trim12a
Gm5150	1.78e-06	0.24636	0.308	0.209	0.0256139	Monocytes	Gm5150
Atp5c1	1.88e-06	0.235057	0.69	0.659	0.0270078	Monocytes	Atp5c1
H13	2.01e-06	0.224622	0.464	0.355	0.0288504	Monocytes	H13
Vdac3	2.07e-06	0.242326	0.423	0.326	0.0298099	Monocytes	Vdac3
Ahnak	2.17e-06	0.287022	0.692	0.688	0.0311247	Monocytes	Ahnak
Nuak2	2.3e-06	0.270757	0.272	0.177	0.0330515	Monocytes	Nuak2
Vbp1	2.36e-06	0.22637	0.321	0.225	0.0338917	Monocytes	Vbp1
N4bp2l1	2.45e-06	0.242597	0.258	0.166	0.0352038	Monocytes	N4bp2l1
Bri3bp	2.6e-06	0.259259	0.228	0.143	0.0374012	Monocytes	Bri3bp
Vmp1	2.66e-06	0.244615	0.371	0.271	0.038181	Monocytes	Vmp1
Dck	2.77e-06	0.221469	0.231	0.144	0.0398147	Monocytes	Dck
Ndel1	2.85e-06	0.27529	0.283	0.193	0.0410125	Monocytes	Ndel1
Nab1	2.91e-06	0.304755	0.269	0.18	0.0418781	Monocytes	Nab1
Ly96	4.49e-06	0.234812	0.305	0.21	0.0644891	Monocytes	Ly96
Mrpl30	4.64e-06	0.223109	0.442	0.345	0.0666355	Monocytes	Mrpl30
Rnf166	4.88e-06	0.208811	0.321	0.22	0.0702054	Monocytes	Rnf166
Hmox2	5.05e-06	0.252943	0.382	0.289	0.0726102	Monocytes	Hmox2
Ppp2r5a	5.86e-06	0.230552	0.374	0.276	0.0841763	Monocytes	Ppp2r5a
Mkrn1	6.3e-06	0.241489	0.44	0.344	0.090574	Monocytes	Mkrn1
Mrpl52	6.52e-06	0.259931	0.533	0.465	0.0937705	Monocytes	Mrpl52
Cmtm6	6.73e-06	0.245007	0.302	0.208	0.0966834	Monocytes	Cmtm6
Mgst1	6.86e-06	0.256349	0.72	0.66	0.0986521	Monocytes	Mgst1
Agpat4	8.06e-06	0.340438	0.283	0.201	0.115806	Monocytes	Agpat4
Gm9493	8.53e-06	0.23916	0.604	0.536	0.122602	Monocytes	Gm9493
Vapa	8.79e-06	0.221811	0.676	0.612	0.126364	Monocytes	Vapa
Chmp2b	9.18e-06	0.236521	0.294	0.204	0.131897	Monocytes	Chmp2b
Glipr2	1.04e-05	0.25051	0.354	0.266	0.148979	Monocytes	Glipr2
Nipbl	1.05e-05	0.24065	0.327	0.237	0.150323	Monocytes	Nipbl
Cope	1.11e-05	0.252485	0.519	0.451	0.15935	Monocytes	Cope
Ube2d2a	1.39e-05	0.214044	0.593	0.527	0.199357	Monocytes	Ube2d2a
Pnrc2	1.39e-05	0.215981	0.321	0.231	0.199961	Monocytes	Pnrc2
Was	1.44e-05	0.20519	0.209	0.129	0.207414	Monocytes	Was
Mcmbp	1.47e-05	0.230448	0.286	0.196	0.211217	Monocytes	Mcmbp
Eif4h	1.67e-05	0.22616	0.371	0.285	0.239972	Monocytes	Eif4h
Eif3m	1.68e-05	0.225171	0.492	0.419	0.241468	Monocytes	Eif3m
Sephs2	1.86e-05	0.254969	0.313	0.225	0.267316	Monocytes	Sephs2
Snw1	1.96e-05	0.207338	0.277	0.191	0.281812	Monocytes	Snw1
Oser1	1.98e-05	0.226878	0.445	0.354	0.284578	Monocytes	Oser1
Mapkapk2	2.02e-05	0.228336	0.269	0.182	0.289955	Monocytes	Mapkapk2
Ccdc50	2.24e-05	0.288505	0.275	0.194	0.321979	Monocytes	Ccdc50
Map2k1	2.27e-05	0.285833	0.363	0.288	0.326394	Monocytes	Map2k1
Klf4	2.29e-05	0.372087	0.464	0.41	0.329584	Monocytes	Klf4
Dpm1	2.31e-05	0.206754	0.223	0.142	0.33208	Monocytes	Dpm1
Pxn	2.58e-05	0.215044	0.214	0.137	0.370137	Monocytes	Pxn
Brd7	4.06e-05	0.221039	0.33	0.244	0.583247	Monocytes	Brd7
Max	4.19e-05	0.203257	0.258	0.175	0.601575	Monocytes	Max
Il10rb	4.39e-05	0.221039	0.324	0.244	0.63076	Monocytes	Il10rb
Cct5	4.63e-05	0.20238	0.56	0.482	0.665654	Monocytes	Cct5
Stk17b	5.46e-05	0.245649	0.676	0.645	0.78419	Monocytes	Stk17b
Ccm2	5.72e-05	0.219708	0.286	0.205	0.822616	Monocytes	Ccm2
Clint1	5.82e-05	0.223909	0.305	0.229	0.837025	Monocytes	Clint1
Macf1	5.87e-05	0.223571	0.376	0.288	0.843564	Monocytes	Macf1
Rab8a	5.94e-05	0.27097	0.352	0.274	0.854095	Monocytes	Rab8a
Dnajb1	6.46e-05	0.240815	0.294	0.213	0.92851	Monocytes	Dnajb1
Taf6l	7.26e-05	0.246593	0.374	0.301	1	Monocytes	Taf6l
Rpl10-ps3	7.69e-05	0.202981	0.659	0.62	1	Monocytes	Rpl10-ps3
Sgk3	8.33e-05	0.20277	0.407	0.318	1	Monocytes	Sgk3
Aup1	0.00010074	0.20945	0.308	0.227	1	Monocytes	Aup1
Polr2l	0.000106598	0.289137	0.47	0.412	1	Monocytes	Polr2l
Rpp21	0.000117811	0.236441	0.341	0.266	1	Monocytes	Rpp21
Wsb1	0.000135859	0.201221	0.505	0.434	1	Monocytes	Wsb1
Lgals3bp	0.000154764	0.241204	0.302	0.225	1	Monocytes	Lgals3bp
Plcg2	0.000155521	0.210808	0.266	0.187	1	Monocytes	Plcg2
Dnaja1	0.000168703	0.215268	0.706	0.69	1	Monocytes	Dnaja1
Ddx24	0.000170866	0.210705	0.338	0.267	1	Monocytes	Ddx24
Cript	0.000192824	0.219143	0.451	0.388	1	Monocytes	Cript
Glud1	0.000199273	0.205867	0.591	0.558	1	Monocytes	Glud1
B4galt5	0.000207291	0.217999	0.308	0.229	1	Monocytes	B4galt5
Ogt	0.00022211	0.225334	0.456	0.386	1	Monocytes	Ogt
Efhd2	0.000235371	0.233486	0.541	0.461	1	Monocytes	Efhd2
Tnpo3	0.000266582	0.217477	0.319	0.245	1	Monocytes	Tnpo3
Cdkn1b	0.00030432	0.265707	0.288	0.216	1	Monocytes	Cdkn1b
Jak1	0.000329888	0.216113	0.409	0.34	1	Monocytes	Jak1
Cd2ap	0.000337541	0.24058	0.264	0.194	1	Monocytes	Cd2ap
Bak1	0.000341665	0.204429	0.242	0.174	1	Monocytes	Bak1
Cebpz	0.000474058	0.218723	0.302	0.233	1	Monocytes	Cebpz
Chrac1	0.000501625	0.202935	0.269	0.202	1	Monocytes	Chrac1
Tppp3	0.00069422	0.304008	0.481	0.431	1	Monocytes	Tppp3
Notch2	0.000768864	0.321366	0.308	0.247	1	Monocytes	Notch2
Ppm1h	0.00105771	0.201001	0.214	0.153	1	Monocytes	Ppm1h
Tpr	0.00112404	0.202113	0.475	0.423	1	Monocytes	Tpr
Il13ra1	0.00120081	0.225042	0.319	0.26	1	Monocytes	Il13ra1
Emd	0.0012824	0.209756	0.275	0.213	1	Monocytes	Emd
Cks2	0.00157913	0.225417	0.382	0.316	1	Monocytes	Cks2
Kpna4	0.00180699	0.259068	0.313	0.255	1	Monocytes	Kpna4
Cd37	0.0022287	0.208466	0.225	0.168	1	Monocytes	Cd37
Frg1	0.00270089	0.217287	0.459	0.414	1	Monocytes	Frg1
Dram2	0.00273126	0.205983	0.346	0.295	1	Monocytes	Dram2
Sirt7	0.00286976	0.214284	0.261	0.204	1	Monocytes	Sirt7
Gpbp1	0.00292204	0.20834	0.357	0.3	1	Monocytes	Gpbp1
Nfkb1	0.00322127	0.214397	0.393	0.343	1	Monocytes	Nfkb1
Mkln1	0.00346927	0.228205	0.308	0.255	1	Monocytes	Mkln1
Crlf2	0.00373709	0.200853	0.33	0.27	1	Monocytes	Crlf2
Pdcd10	0.00404161	0.206529	0.467	0.43	1	Monocytes	Pdcd10
Itgal	0.00450979	0.319821	0.646	0.664	1	Monocytes	Itgal
C1qc	1.87e-229	3.2182	0.752	0.065	2.69e-225	I.Macs	C1qc
Stab1	1.71e-217	1.4037	0.443	0.009	2.46e-213	I.Macs	Stab1
Pf4	2.7e-207	2.418	0.59	0.035	3.88e-203	I.Macs	Pf4
Tmem176a	1.92e-199	1.69348	0.857	0.106	2.76e-195	I.Macs	Tmem176a
Tmem176b	1.61e-196	1.8531	0.91	0.133	2.32e-192	I.Macs	Tmem176b
C3ar1	2.39e-192	0.847791	0.381	0.007	3.43e-188	I.Macs	C3ar1
Ms4a7	1.83e-185	1.65761	0.61	0.046	2.64e-181	I.Macs	Ms4a7
Maf	1.52e-170	1.45536	0.519	0.032	2.18e-166	I.Macs	Maf
C1qa	2.54e-168	3.49117	0.786	0.126	3.66e-164	I.Macs	C1qa
C1qb	2.29e-167	3.25509	0.79	0.13	3.29e-163	I.Macs	C1qb
Gas6	1.32e-159	0.938685	0.3	0.004	1.9e-155	I.Macs	Gas6
Cxcl16	2.21e-157	1.47989	0.771	0.114	3.17e-153	I.Macs	Cxcl16
Mafb	2.1e-156	1.33034	0.505	0.035	3.01e-152	I.Macs	Mafb
Igfbp4	3.54e-146	0.843383	0.319	0.008	5.08e-142	I.Macs	Igfbp4
Folr2	8.43e-139	1.1877	0.314	0.009	1.21e-134	I.Macs	Folr2
Cd63	5.45e-134	1.53782	0.829	0.155	7.83e-130	I.Macs	Cd63
Cacnb3	1.1e-129	0.801508	0.248	0.004	1.58e-125	I.Macs	Cacnb3
Fcrls	3.58e-128	1.13351	0.448	0.034	5.15e-124	I.Macs	Fcrls
Vcam1	4.21e-128	0.922107	0.233	0.002	6.04e-124	I.Macs	Vcam1
Cd163	1.88e-126	1.05093	0.276	0.007	2.7e-122	I.Macs	Cd163
Marcks1	2.16e-125	1.48956	0.843	0.191	3.11e-121	I.Macs	Marcks
Zmynd15	2.01e-124	0.9607	0.357	0.019	2.89e-120	I.Macs	Zmynd15
Fxyd2	3.04e-124	0.571294	0.257	0.005	4.37e-120	I.Macs	Fxyd2
Igf1	3.36e-123	0.902423	0.367	0.021	4.83e-119	I.Macs	Igf1
Col14a1	1.09e-122	0.549293	0.233	0.003	1.57e-118	I.Macs	Col14a1
Ccr7	4e-119	1.66177	0.286	0.01	5.76e-115	I.Macs	Ccr7
Ccl12	5.9e-119	1.50812	0.281	0.009	8.48e-115	I.Macs	Ccl12
Fscn1	1.11e-118	1.60826	0.305	0.013	1.6e-114	I.Macs	Fscn1
Timp2	1.29e-113	1.12843	0.567	0.077	1.85e-109	I.Macs	Timp2
Tspan3	1.47e-110	1.14298	0.443	0.043	2.11e-106	I.Macs	Tspan3
Cbr2	7.86e-108	1.02768	0.295	0.014	1.13e-103	I.Macs	Cbr2
Marcksl1	1.31e-106	1.41345	0.586	0.091	1.89e-102	I.Macs	Marcksl1
Sdc4	2.01e-98	0.735962	0.286	0.015	2.89e-94	I.Macs	Sdc4
Aif11	4.02e-98	1.34328	0.781	0.192	5.77e-94	I.Macs	Aif1
Hpgd1	4.73e-95	1.00984	0.629	0.109	6.8e-91	I.Macs	Hpgd
Pmp22	3.5e-94	0.511599	0.233	0.008	5.03e-90	I.Macs	Pmp22
Tmem37	3.01e-90	0.674772	0.29	0.019	4.33e-86	I.Macs	Tmem37
Apoe1	3.72e-90	3.29907	0.933	0.533	5.35e-86	I.Macs	Apoe
Hpgds	6.98e-88	0.551135	0.314	0.024	1e-83	I.Macs	Hpgds
Adam19	1.58e-84	0.524388	0.352	0.033	2.27e-80	I.Macs	Adam19
Cfh	5.84e-84	1.09675	0.505	0.082	8.4e-80	I.Macs	Cfh
Zfp36l1	1.27e-82	1.27469	0.776	0.244	1.83e-78	I.Macs	Zfp36l1
Cd72	5.21e-82	0.877633	0.348	0.035	7.49e-78	I.Macs	Cd72
Lgmn	5.84e-82	1.41401	0.867	0.372	8.4e-78	I.Macs	Lgmn
Mgl2	8.02e-79	0.952191	0.538	0.093	1.15e-74	I.Macs	Mgl2
Basp1	2.62e-78	0.881812	0.438	0.063	3.77e-74	I.Macs	Basp1
Ninj11	6.92e-77	0.907742	0.414	0.057	9.95e-73	I.Macs	Ninj1
Cmklr1	2.27e-75	0.41655	0.205	0.009	3.27e-71	I.Macs	Cmklr1
Cx3cr11	9.47e-74	1.00702	0.524	0.098	1.36e-69	I.Macs	Cx3cr1
Pla2g71	1.06e-73	0.678457	0.41	0.055	1.52e-69	I.Macs	Pla2g7
Il4i1	2.79e-72	0.776982	0.205	0.01	4e-68	I.Macs	Il4i1
Adap2	4.24e-68	0.713144	0.381	0.053	6.09e-64	I.Macs	Adap2
Rgs10	4.69e-67	1.07265	0.767	0.277	6.74e-63	I.Macs	Rgs10
Ccl22	5.16e-66	1.60216	0.305	0.034	7.42e-62	I.Macs	Ccl22
Cd74	1.3e-65	1.35047	0.976	0.862	1.88e-61	I.Macs	Cd74
Ms4a6b1	2.78e-65	0.801327	0.686	0.168	3.99e-61	I.Macs	Ms4a6b
Mef2c1	2.63e-64	0.784308	0.529	0.112	3.77e-60	I.Macs	Mef2c
Rassf2	3.07e-64	0.70396	0.514	0.107	4.41e-60	I.Macs	Rassf2
H2-Eb1	2.05e-63	1.39593	0.89	0.456	2.95e-59	I.Macs	H2-Eb1
H2-Aa	4.43e-63	1.31657	0.924	0.515	6.37e-59	I.Macs	H2-Aa
Blnk	5.86e-61	0.377533	0.205	0.014	8.42e-57	I.Macs	Blnk
Csf1r1	4.48e-60	1.10162	0.81	0.371	6.44e-56	I.Macs	Csf1r
Adap2os	6.43e-60	0.810654	0.443	0.084	9.24e-56	I.Macs	Adap2os
Cd83	1.93e-59	1.08427	0.586	0.158	2.77e-55	I.Macs	Cd83
Il7r	3.01e-59	0.485027	0.21	0.015	4.32e-55	I.Macs	Il7r
Ptafr	2.12e-58	0.652114	0.367	0.057	3.05e-54	I.Macs	Ptafr
Gatm	6.37e-57	0.793546	0.452	0.092	9.16e-53	I.Macs	Gatm
Ccl8	1.51e-56	1.53406	0.233	0.022	2.17e-52	I.Macs	Ccl8
Cst3	7.28e-56	0.6007	1	0.983	1.05e-51	I.Macs	Cst3
Slc11a11	1.46e-55	0.539188	0.362	0.057	2.1e-51	I.Macs	Slc11a1
Spred1	1.61e-55	0.575121	0.39	0.069	2.31e-51	I.Macs	Spred1
Fyb1	6.43e-53	0.62947	0.61	0.162	9.24e-49	I.Macs	Fyb
Cd81	3.24e-51	1.1857	0.838	0.55	4.66e-47	I.Macs	Cd81
Gas7	6.39e-50	0.560403	0.333	0.056	9.19e-46	I.Macs	Gas7
Stard8	1.54e-49	0.560162	0.276	0.038	2.22e-45	I.Macs	Stard8
Man1a	1.6e-48	0.573059	0.405	0.082	2.29e-44	I.Macs	Man1a
Ifitm21	1.55e-47	0.68633	0.805	0.329	2.22e-43	I.Macs	Ifitm2
Traf1	1.78e-47	0.684467	0.314	0.052	2.56e-43	I.Macs	Traf1
Ms4a6c1	1.97e-46	0.590405	0.814	0.325	2.83e-42	I.Macs	Ms4a6c
Clec4a11	2.71e-46	0.613556	0.548	0.145	3.89e-42	I.Macs	Clec4a1
Epsti11	5.86e-46	0.870222	0.543	0.154	8.42e-42	I.Macs	Epsti1
Ccl91	4.5e-45	1.02128	0.743	0.298	6.46e-41	I.Macs	Ccl9
Rogdi	5e-45	0.680643	0.424	0.1	7.19e-41	I.Macs	Rogdi
Serpinb6b	1.15e-44	0.872714	0.205	0.023	1.65e-40	I.Macs	Serpinb6b
Ifi27l2a1	1.17e-44	0.757421	0.838	0.411	1.69e-40	I.Macs	Ifi27l2a
Gpr65	7.01e-44	0.406978	0.295	0.048	1.01e-39	I.Macs	Gpr65
B4galt6	7.31e-44	0.478557	0.257	0.037	1.05e-39	I.Macs	B4galt6
Anxa3	1.45e-43	0.810529	0.471	0.131	2.09e-39	I.Macs	Anxa3
Hspa1a1	1.64e-42	0.925478	0.638	0.225	2.36e-38	I.Macs	Hspa1a
Ly861	3.43e-42	0.684619	0.657	0.233	4.93e-38	I.Macs	Ly86
Arl4c1	1.13e-40	0.598945	0.467	0.126	1.62e-36	I.Macs	Arl4c
Gpr34	1.26e-40	0.650778	0.333	0.068	1.81e-36	I.Macs	Gpr34
Tagap	1.57e-40	0.533417	0.29	0.052	2.26e-36	I.Macs	Tagap
Arhgap22	2.7e-40	0.438173	0.219	0.029	3.88e-36	I.Macs	Arhgap22
Relb	4.77e-40	0.704701	0.329	0.068	6.85e-36	I.Macs	Relb
B2m1	1.12e-39	0.467789	1	0.979	1.61e-35	I.Macs	B2m
Lpcat21	1.19e-39	0.51665	0.362	0.08	1.71e-35	I.Macs	Lpcat2
H2-Ab1	3.04e-39	1.05669	0.919	0.724	4.37e-35	I.Macs	H2-Ab1
Pid11	1.17e-38	0.763674	0.729	0.324	1.68e-34	I.Macs	Pid1
Rgs1	1.58e-38	1.2707	0.619	0.246	2.26e-34	I.Macs	Rgs1
Lifr	5.72e-38	0.470307	0.286	0.052	8.23e-34	I.Macs	Lifr
Pea15a	6.13e-37	0.577377	0.505	0.155	8.82e-33	I.Macs	Pea15a
Gpr183	1.21e-36	0.584357	0.262	0.046	1.74e-32	I.Macs	Gpr183
Gadd45b	3.16e-36	0.742554	0.338	0.079	4.54e-32	I.Macs	Gadd45b
Tubb2a	3.34e-36	0.468517	0.381	0.093	4.8e-32	I.Macs	Tubb2a
Fcgr2b1	4.87e-36	0.696129	0.643	0.252	7e-32	I.Macs	Fcgr2b
Smagp	2.03e-35	0.410191	0.281	0.054	2.92e-31	I.Macs	Smagp
Rbpj	4.51e-35	0.635283	0.533	0.18	6.48e-31	I.Macs	Rbpj
Cnn21	6.66e-35	0.636147	0.595	0.223	9.58e-31	I.Macs	Cnn2
Zfhx3	7.01e-35	0.540734	0.414	0.116	1.01e-30	I.Macs	Zfhx3
Crip11	1.13e-34	0.813205	0.943	0.72	1.63e-30	I.Macs	Crip1
Pou2f21	1.73e-34	0.532107	0.438	0.12	2.48e-30	I.Macs	Pou2f2
Apobec3	5.44e-34	0.622821	0.49	0.162	7.82e-30	I.Macs	Apobec3
Tbc1d4	5.76e-34	0.896566	0.348	0.091	8.28e-30	I.Macs	Tbc1d4
Cd86	7.75e-34	0.521986	0.429	0.122	1.11e-29	I.Macs	Cd86
Frmd4b	9.49e-34	0.461723	0.338	0.079	1.36e-29	I.Macs	Frmd4b
Etv3	1.21e-33	0.577167	0.357	0.091	1.74e-29	I.Macs	Etv3
Plekho11	1.75e-33	0.536725	0.462	0.141	2.51e-29	I.Macs	Plekho1
Tsc22d31	1.81e-33	0.701944	0.929	0.741	2.6e-29	I.Macs	Tsc22d3
Itm2b1	1.85e-33	0.715596	0.981	0.976	2.67e-29	I.Macs	Itm2b
Plxnb21	2.34e-33	0.508746	0.352	0.086	3.37e-29	I.Macs	Plxnb2
Prkcb1	3.79e-33	0.332474	0.29	0.059	5.45e-29	I.Macs	Prkcb
F13a11	3.82e-33	0.962674	0.343	0.086	5.49e-29	I.Macs	F13a1
Hfe1	4.64e-33	0.499865	0.519	0.172	6.66e-29	I.Macs	Hfe
Fam49a1	1.57e-32	0.581624	0.41	0.114	2.25e-28	I.Macs	Fam49a
Lacc1	2.56e-32	0.299733	0.219	0.036	3.68e-28	I.Macs	Lacc1
Sepp1	2.77e-32	1.45328	0.862	0.765	3.98e-28	I.Macs	Sepp1
Fgd2	4.93e-32	0.428411	0.414	0.114	7.08e-28	I.Macs	Fgd2
Ifitm31	6.28e-32	0.23315	0.805	0.412	9.02e-28	I.Macs	Ifitm3
Nfkbiz1	2.41e-31	0.597284	0.51	0.175	3.46e-27	I.Macs	Nfkbiz
Zcchc11	3.53e-31	0.430543	0.262	0.052	5.07e-27	I.Macs	Zcchc11
Ccr5	7.15e-31	0.415568	0.286	0.063	1.03e-26	I.Macs	Ccr5
Abca9	1e-30	0.325196	0.205	0.033	1.44e-26	I.Macs	Abca9
Ctsh1	1.55e-30	0.612025	0.895	0.651	2.23e-26	I.Macs	Ctsh
Ccl2	1.86e-30	0.675409	0.252	0.051	2.68e-26	I.Macs	Ccl2
Batf3	5.42e-30	0.492595	0.414	0.123	7.79e-26	I.Macs	Batf3
Atp2b11	9.65e-30	0.653088	0.814	0.5	1.39e-25	I.Macs	Atp2b1
Limd21	2.04e-29	0.514372	0.519	0.179	2.94e-25	I.Macs	Limd2
Clec10a	3.59e-29	0.581201	0.224	0.042	5.16e-25	I.Macs	Clec10a
Rcsd1	4.62e-29	0.376976	0.257	0.054	6.64e-25	I.Macs	Rcsd1
Arl5c1	6.68e-29	0.416985	0.252	0.053	9.61e-25	I.Macs	Arl5c
Myo5a	2.87e-28	0.401263	0.286	0.068	4.12e-24	I.Macs	Myo5a
Adam8	2.9e-28	0.420725	0.243	0.05	4.17e-24	I.Macs	Adam8
Lst11	1.39e-27	0.451781	0.743	0.383	2e-23	I.Macs	Lst1
Malat1	1.85e-27	0.449255	1	0.999	2.66e-23	I.Macs	Malat1
Fcgr31	4.02e-27	0.766272	0.838	0.589	5.77e-23	I.Macs	Fcgr3
Hexb	4.75e-27	0.927708	0.629	0.326	6.83e-23	I.Macs	Hexb
Socs3	9.62e-27	0.46976	0.319	0.085	1.38e-22	I.Macs	Socs3
Ccnd1	1.22e-26	0.407115	0.357	0.102	1.75e-22	I.Macs	Ccnd1
Slamf7	2.16e-26	0.367147	0.348	0.099	3.1e-22	I.Macs	Slamf7
Serpinb9	5.33e-26	0.611447	0.252	0.061	7.66e-22	I.Macs	Serpinb9
Il10rb1	6.13e-26	0.537494	0.552	0.231	8.82e-22	I.Macs	Il10rb
Tuba1a1	6.72e-26	0.583714	0.471	0.175	9.65e-22	I.Macs	Tuba1a
Dusp2	9.1e-26	0.486197	0.286	0.072	1.31e-21	I.Macs	Dusp2
Dok11	9.45e-26	0.352789	0.348	0.099	1.36e-21	I.Macs	Dok1
Ppp1r15a1	1.51e-25	0.459923	0.414	0.134	2.17e-21	I.Macs	Ppp1r15a
Swap70	1.94e-25	0.418586	0.357	0.108	2.79e-21	I.Macs	Swap70
Nfkbia	2.14e-25	0.833405	0.857	0.661	3.08e-21	I.Macs	Nfkbia
Susd31	8.52e-25	0.3517	0.343	0.1	1.22e-20	I.Macs	Susd3
Serinc31	1.75e-24	0.661501	0.843	0.629	2.52e-20	I.Macs	Serinc3
Cadm1	2.8e-24	0.391931	0.257	0.062	4.02e-20	I.Macs	Cadm1
Rabgap1l	3.52e-24	0.349498	0.219	0.047	5.06e-20	I.Macs	Rabgap1l
Lyl11	6.5e-24	0.430508	0.362	0.112	9.34e-20	I.Macs	Lyl1
Lat21	8.77e-24	0.494226	0.395	0.135	1.26e-19	I.Macs	Lat2
Ptprj1	1.25e-23	0.332536	0.405	0.132	1.8e-19	I.Macs	Ptprj
Ptpro1	1.42e-23	0.316661	0.352	0.106	2.05e-19	I.Macs	Ptpro
Ptpn181	1.56e-23	0.586538	0.743	0.405	2.24e-19	I.Macs	Ptpn18
P2rx4	4.03e-23	0.416545	0.433	0.153	5.8e-19	I.Macs	P2rx4
Wfdc171	4.46e-23	0.570427	0.667	0.343	6.41e-19	I.Macs	Wfdc17
H2-Q6	5.07e-23	0.334884	0.267	0.069	7.29e-19	I.Macs	H2-Q6
Ehd41	8.95e-23	0.554002	0.571	0.266	1.29e-18	I.Macs	Ehd4
Il10ra1	1.09e-22	0.375961	0.457	0.169	1.57e-18	I.Macs	Il10ra
Scpep11	1.84e-22	0.323789	0.376	0.124	2.65e-18	I.Macs	Scpep1
Ly961	1.85e-22	0.475533	0.495	0.201	2.66e-18	I.Macs	Ly96
Got1	2.47e-22	0.342956	0.224	0.053	3.55e-18	I.Macs	Got1
P2ry6	2.95e-22	0.501804	0.481	0.205	4.25e-18	I.Macs	P2ry6
Rps291	3.03e-22	0.285613	1	0.995	4.35e-18	I.Macs	Rps29
Gpr132	3.81e-22	0.293813	0.271	0.073	5.48e-18	I.Macs	Gpr132
Ctsb1	4.1e-22	0.581258	0.924	0.85	5.89e-18	I.Macs	Ctsb
Bmyc	4.32e-22	0.337306	0.324	0.099	6.22e-18	I.Macs	Bmyc
H2-K11	5.46e-22	0.458369	0.962	0.919	7.84e-18	I.Macs	H2-K1
Unc93b11	6.99e-22	0.622779	0.776	0.517	1.01e-17	I.Macs	Unc93b1
Tbc1d8	1.73e-21	0.321122	0.214	0.05	2.49e-17	I.Macs	Tbc1d8
Tnip3	1.89e-21	0.206322	0.219	0.05	2.72e-17	I.Macs	Tnip3
Bmp2k	2.4e-21	0.543464	0.429	0.167	3.45e-17	I.Macs	Bmp2k
H2-D11	2.69e-21	0.355259	1	0.99	3.87e-17	I.Macs	H2-D1
Tcf4	4.04e-21	0.389553	0.362	0.124	5.8e-17	I.Macs	Tcf4
Bin1	4.87e-21	0.473885	0.376	0.135	7.01e-17	I.Macs	Bin1
Rtn4	5.46e-21	0.483809	0.8	0.494	7.85e-17	I.Macs	Rtn4
Fam60a	1.6e-20	0.362288	0.238	0.063	2.3e-16	I.Macs	Fam60a
Phf11b1	1.63e-20	0.354682	0.319	0.1	2.35e-16	I.Macs	Phf11b
Eno31	2.12e-20	0.444514	0.252	0.069	3.05e-16	I.Macs	Eno3
Map3k14	3.03e-20	0.226554	0.229	0.057	4.36e-16	I.Macs	Map3k14
Cysltr1	3.28e-20	0.342058	0.333	0.11	4.72e-16	I.Macs	Cysltr1
Neurl31	3.76e-20	0.35299	0.257	0.073	5.41e-16	I.Macs	Neurl3
Ahr	4.26e-20	0.271634	0.205	0.048	6.13e-16	I.Macs	Ahr
Birc2	5.95e-20	0.457473	0.305	0.098	8.56e-16	I.Macs	Birc2
Rab3il1	6.71e-20	0.367015	0.295	0.091	9.65e-16	I.Macs	Rab3il1
Tmem123	6.97e-20	1.32359	0.495	0.252	1e-15	I.Macs	Tmem123
H2-Q71	8.75e-20	0.503856	0.405	0.161	1.26e-15	I.Macs	H2-Q7
Lpar61	9.24e-20	0.354832	0.267	0.077	1.33e-15	I.Macs	Lpar6
Cyp27a1	9.75e-20	0.273471	0.214	0.052	1.4e-15	I.Macs	Cyp27a1
Birc31	1.15e-19	0.449404	0.405	0.154	1.65e-15	I.Macs	Birc3
Htra21	1.28e-19	0.3258	0.314	0.103	1.84e-15	I.Macs	Htra2
H2-DMb1	1.28e-19	0.584103	0.719	0.425	1.85e-15	I.Macs	H2-DMb1
Acer31	1.36e-19	0.359236	0.357	0.126	1.96e-15	I.Macs	Acer3
Trem2	1.51e-19	0.625997	0.386	0.151	2.17e-15	I.Macs	Trem2
Ntpcr	1.6e-19	0.395779	0.29	0.093	2.3e-15	I.Macs	Ntpcr
Runx3	2.48e-19	0.382529	0.267	0.08	3.57e-15	I.Macs	Runx3
Rnase4	2.75e-19	0.420319	0.357	0.129	3.95e-15	I.Macs	Rnase4
St8sia41	3.6e-19	0.416874	0.362	0.132	5.17e-15	I.Macs	St8sia4
Pmaip11	3.89e-19	0.540952	0.371	0.14	5.59e-15	I.Macs	Pmaip1
Tifa1	4.16e-19	0.3265	0.381	0.137	5.99e-15	I.Macs	Tifa
Arrb2	7.53e-19	0.491413	0.562	0.272	1.08e-14	I.Macs	Arrb2
Blvrb	7.65e-19	0.61794	0.514	0.249	1.1e-14	I.Macs	Blvrb
Cd14	1.01e-18	0.755345	0.61	0.347	1.44e-14	I.Macs	Cd14
Ogfrl11	1.12e-18	0.464079	0.51	0.23	1.62e-14	I.Macs	Ogfrl1
Nav1	1.57e-18	0.285207	0.252	0.074	2.26e-14	I.Macs	Nav1
Itgam1	2.03e-18	0.238864	0.295	0.092	2.91e-14	I.Macs	Itgam
Lpcat1	3.36e-18	0.24915	0.243	0.069	4.83e-14	I.Macs	Lpcat1
Oasl21	5.31e-18	0.279291	0.229	0.063	7.63e-14	I.Macs	Oasl2
Srgn1	5.42e-18	0.535482	0.7	0.438	7.79e-14	I.Macs	Srgn
Il15	7.32e-18	0.308149	0.233	0.066	1.05e-13	I.Macs	Il15
Hist3h2a	7.72e-18	0.291794	0.352	0.127	1.11e-13	I.Macs	Hist3h2a
Irf11	1.34e-17	0.303822	0.362	0.13	1.93e-13	I.Macs	Irf1
Adgre51	1.88e-17	0.404061	0.438	0.181	2.7e-13	I.Macs	Adgre5
Fchsd2	2.01e-17	0.297003	0.233	0.068	2.88e-13	I.Macs	Fchsd2
Rtp41	2.31e-17	0.380262	0.271	0.087	3.32e-13	I.Macs	Rtp4
Bst21	3.7e-17	0.335228	0.657	0.389	5.32e-13	I.Macs	Bst2
Wwp1	5.48e-17	0.385497	0.248	0.077	7.88e-13	I.Macs	Wwp1
Ccdc501	5.7e-17	0.406286	0.429	0.187	8.19e-13	I.Macs	Ccdc50
Adrbk21	6.41e-17	0.362033	0.457	0.2	9.21e-13	I.Macs	Adrbk2
BC0285281	6.94e-17	0.308431	0.5	0.217	9.98e-13	I.Macs	BC028528
Wnk1	2.81e-16	0.438293	0.748	0.498	4.03e-12	I.Macs	Wnk1
Rnaset2a1	4.76e-16	0.466039	0.614	0.344	6.84e-12	I.Macs	Rnaset2a
Cmtm71	6.13e-16	0.364553	0.548	0.273	8.81e-12	I.Macs	Cmtm7
Rpl31	6.69e-16	0.295686	0.952	0.93	9.62e-12	I.Macs	Rpl3
Parp141	7.45e-16	0.305539	0.29	0.102	1.07e-11	I.Macs	Parp14
Csrp1	9.22e-16	0.358821	0.281	0.099	1.33e-11	I.Macs	Csrp1
Adgre1	1.03e-15	0.595267	0.648	0.405	1.48e-11	I.Macs	Adgre1
Cbfa2t31	1.1e-15	0.337649	0.424	0.184	1.58e-11	I.Macs	Cbfa2t3
Apobec11	1.29e-15	0.33768	0.352	0.138	1.86e-11	I.Macs	Apobec1
Lrrc251	1.44e-15	0.288455	0.29	0.103	2.06e-11	I.Macs	Lrrc25
Msr11	2.72e-15	0.30947	0.205	0.06	3.91e-11	I.Macs	Msr1
Dennd5a	2.77e-15	0.307844	0.452	0.202	3.98e-11	I.Macs	Dennd5a
Antxr2	2.85e-15	0.234714	0.224	0.068	4.09e-11	I.Macs	Antxr2
Ccr21	4.35e-15	0.502046	0.5	0.249	6.25e-11	I.Macs	Ccr2
Rnf19b	5.44e-15	0.269842	0.324	0.122	7.82e-11	I.Macs	Rnf19b
Adgre41	1.01e-14	0.229774	0.248	0.081	1.45e-10	I.Macs	Adgre4
Ifi2041	1.14e-14	0.263384	0.414	0.177	1.64e-10	I.Macs	Ifi204
H2-Q41	1.21e-14	0.32917	0.319	0.125	1.74e-10	I.Macs	H2-Q4
Tank	1.58e-14	0.323475	0.314	0.122	2.27e-10	I.Macs	Tank
Nfat5	1.82e-14	0.267254	0.343	0.138	2.62e-10	I.Macs	Nfat5
Ubb1	1.87e-14	0.251717	1	0.976	2.69e-10	I.Macs	Ubb
Ahcyl21	1.96e-14	0.31075	0.305	0.115	2.81e-10	I.Macs	Ahcyl2
Uvrag	2.42e-14	0.315048	0.338	0.138	3.48e-10	I.Macs	Uvrag
Gbp21	2.62e-14	0.421525	0.238	0.082	3.76e-10	I.Macs	Gbp2
Ifnar1	3.29e-14	0.341241	0.248	0.086	4.73e-10	I.Macs	Ifnar1
Ccl17	3.4e-14	1.3026	0.31	0.134	4.88e-10	I.Macs	Ccl17
Jak2	4.23e-14	0.312851	0.295	0.11	6.09e-10	I.Macs	Jak2
Irf51	4.33e-14	0.320016	0.552	0.282	6.22e-10	I.Macs	Irf5
Dynll2	4.55e-14	0.350613	0.367	0.159	6.55e-10	I.Macs	Dynll2
Ncoa3	4.59e-14	0.340076	0.357	0.153	6.6e-10	I.Macs	Ncoa3
Kctd12	4.79e-14	0.460565	0.643	0.408	6.89e-10	I.Macs	Kctd12
Ctsc	5.47e-14	0.487123	0.89	0.864	7.87e-10	I.Macs	Ctsc
Igsf61	6e-14	0.298298	0.381	0.162	8.62e-10	I.Macs	Igsf6
Cd300ld1	9.95e-14	0.232841	0.276	0.101	1.43e-09	I.Macs	Cd300ld
Ddit41	1.06e-13	0.329793	0.248	0.088	1.52e-09	I.Macs	Ddit4
Abi31	1.1e-13	0.226054	0.357	0.148	1.58e-09	I.Macs	Abi3
Abca1	1.17e-13	0.464595	0.39	0.177	1.69e-09	I.Macs	Abca1
S100a41	1.34e-13	0.369641	0.424	0.195	1.93e-09	I.Macs	S100a4
Arap11	1.58e-13	0.301287	0.29	0.11	2.28e-09	I.Macs	Arap1
Sp1001	1.76e-13	0.287653	0.452	0.211	2.52e-09	I.Macs	Sp100
Rap1b1	1.76e-13	0.278766	0.914	0.745	2.53e-09	I.Macs	Rap1b
Rgs18	2.22e-13	0.277817	0.257	0.092	3.18e-09	I.Macs	Rgs18
Pstpip11	2.32e-13	0.211357	0.229	0.076	3.34e-09	I.Macs	Pstpip1
Ccl4	2.36e-13	1.81023	0.324	0.141	3.39e-09	I.Macs	Ccl4
Tmem2431	2.46e-13	0.258308	0.405	0.178	3.53e-09	I.Macs	Tmem243
Tapbpl	2.47e-13	0.23265	0.233	0.079	3.55e-09	I.Macs	Tapbpl
Ccdc109b1	5.52e-13	0.297935	0.467	0.228	7.94e-09	I.Macs	Ccdc109b
Slc29a3	8.27e-13	0.249875	0.224	0.076	1.19e-08	I.Macs	Slc29a3
Npc21	8.43e-13	0.293387	0.91	0.85	1.21e-08	I.Macs	Npc2
Jun	9.29e-13	0.80088	0.686	0.483	1.33e-08	I.Macs	Jun
Pltp	1.25e-12	0.56625	0.5	0.286	1.79e-08	I.Macs	Pltp
Efhd21	1.32e-12	0.338658	0.71	0.453	1.89e-08	I.Macs	Efhd2
Stap11	1.5e-12	0.204646	0.305	0.122	2.15e-08	I.Macs	Stap1
Mthfd2	1.65e-12	0.387024	0.295	0.122	2.37e-08	I.Macs	Mthfd2
Rpl18a1	1.91e-12	0.210676	0.986	0.986	2.75e-08	I.Macs	Rpl18a
Map4k4	2.51e-12	0.421779	0.31	0.135	3.61e-08	I.Macs	Map4k4
Tspan131	2.63e-12	0.261986	0.367	0.166	3.79e-08	I.Macs	Tspan13
Mfsd11	4.48e-12	0.212787	0.21	0.071	6.44e-08	I.Macs	Mfsd11
Tpm41	5.69e-12	0.423089	0.643	0.435	8.18e-08	I.Macs	Tpm4
Prkcd1	5.75e-12	0.362221	0.695	0.447	8.27e-08	I.Macs	Prkcd
Rnaset2b1	5.84e-12	0.332748	0.5	0.273	8.4e-08	I.Macs	Rnaset2b
Fam46a1	6.74e-12	0.376225	0.519	0.296	9.7e-08	I.Macs	Fam46a
Rps271	7.15e-12	0.20968	0.995	0.99	1.03e-07	I.Macs	Rps27
Fgl21	1.05e-11	0.399401	0.324	0.143	1.51e-07	I.Macs	Fgl2
Rel1	1.12e-11	0.496531	0.452	0.247	1.61e-07	I.Macs	Rel
Arhgap151	1.2e-11	0.315899	0.367	0.169	1.72e-07	I.Macs	Arhgap15
Il1b1	1.34e-11	0.341184	0.338	0.154	1.92e-07	I.Macs	Il1b
Ifi2031	1.37e-11	0.349398	0.448	0.224	1.97e-07	I.Macs	Ifi203
Stxbp3	1.72e-11	0.326129	0.419	0.209	2.47e-07	I.Macs	Stxbp3
Zeb2os1	2.34e-11	0.252714	0.233	0.088	3.37e-07	I.Macs	Zeb2os
Gna12	2.59e-11	0.280393	0.229	0.086	3.72e-07	I.Macs	Gna12
Sec14l1	3.04e-11	0.220662	0.262	0.102	4.37e-07	I.Macs	Sec14l1
Pfkfb3	3.45e-11	0.32148	0.243	0.094	4.96e-07	I.Macs	Pfkfb3
Sh2b3	4.56e-11	0.248407	0.286	0.119	6.56e-07	I.Macs	Sh2b3
Junb1	6.54e-11	0.464737	0.862	0.738	9.4e-07	I.Macs	Junb
Itgb5	7e-11	0.311627	0.433	0.218	1.01e-06	I.Macs	Itgb5
Eps15	7.15e-11	0.330468	0.419	0.214	1.03e-06	I.Macs	Eps15
Ptger4	7.55e-11	0.319864	0.29	0.128	1.09e-06	I.Macs	Ptger4
Pik3r1	7.8e-11	0.51222	0.452	0.253	1.12e-06	I.Macs	Pik3r1
Ncoa7	9.7e-11	0.413666	0.248	0.105	1.39e-06	I.Macs	Ncoa7
Ppp1r12a1	1.11e-10	0.241839	0.319	0.142	1.6e-06	I.Macs	Ppp1r12a
Aldh21	1.14e-10	0.3026	0.476	0.254	1.63e-06	I.Macs	Aldh2
Triap1	1.19e-10	0.238087	0.333	0.151	1.71e-06	I.Macs	Triap1
N4bp2l11	1.41e-10	0.306561	0.348	0.164	2.02e-06	I.Macs	N4bp2l1
Clec12a1	1.44e-10	0.463438	0.495	0.294	2.07e-06	I.Macs	Clec12a
Cd300a1	1.45e-10	0.256843	0.429	0.219	2.09e-06	I.Macs	Cd300a
Nfkb2	1.52e-10	0.229993	0.224	0.086	2.19e-06	I.Macs	Nfkb2
Hmha11	1.65e-10	0.35739	0.619	0.387	2.37e-06	I.Macs	Hmha1
Psmb91	1.74e-10	0.375826	0.595	0.383	2.5e-06	I.Macs	Psmb9
Avpi1	1.82e-10	0.278347	0.21	0.08	2.61e-06	I.Macs	Avpi1
Ncf41	1.84e-10	0.262674	0.49	0.267	2.65e-06	I.Macs	Ncf4
Sbf2	1.95e-10	0.223205	0.252	0.103	2.8e-06	I.Macs	Sbf2
Herc6	2.09e-10	0.245247	0.224	0.086	3.01e-06	I.Macs	Herc6
Itga41	2.57e-10	0.33564	0.571	0.331	3.69e-06	I.Macs	Itga4
Evi2a1	3.03e-10	0.250098	0.495	0.27	4.36e-06	I.Macs	Evi2a
Tctex1d2	3.35e-10	0.200333	0.238	0.095	4.82e-06	I.Macs	Tctex1d2
Ly6e1	3.75e-10	0.389695	0.748	0.669	5.39e-06	I.Macs	Ly6e
Snx6	3.87e-10	0.351181	0.424	0.23	5.56e-06	I.Macs	Snx6
Ass1	4.21e-10	0.281083	0.21	0.08	6.05e-06	I.Macs	Ass1
Tspo1	4.31e-10	0.347191	0.829	0.675	6.2e-06	I.Macs	Tspo
Lrrk1	5.19e-10	0.25948	0.305	0.139	7.46e-06	I.Macs	Lrrk1
Mndal1	6.72e-10	0.224343	0.49	0.259	9.66e-06	I.Macs	Mndal
Lilr4b	7.92e-10	0.473313	0.295	0.137	1.14e-05	I.Macs	Lilr4b
Psme21	8.38e-10	0.547249	0.71	0.543	1.21e-05	I.Macs	Psme2
Psme2b1	8.87e-10	0.328284	0.414	0.223	1.28e-05	I.Macs	Psme2b
Vsir1	9.07e-10	0.333127	0.562	0.339	1.3e-05	I.Macs	Vsir
Ypel31	1e-09	0.394912	0.662	0.441	1.44e-05	I.Macs	Ypel3
Eid1	1.02e-09	0.226453	0.376	0.184	1.46e-05	I.Macs	Eid1
Foxp11	1.03e-09	0.227673	0.476	0.255	1.49e-05	I.Macs	Foxp1
Pyhin11	1.19e-09	0.247868	0.305	0.141	1.72e-05	I.Macs	Pyhin1
Crlf3	2.05e-09	0.245178	0.467	0.254	2.95e-05	I.Macs	Crlf3
Dok2	2.09e-09	0.226651	0.3	0.14	3.01e-05	I.Macs	Dok2
Ms4a6d1	2.19e-09	0.351744	0.476	0.28	3.15e-05	I.Macs	Ms4a6d
Fam32a1	2.48e-09	0.335243	0.571	0.36	3.56e-05	I.Macs	Fam32a
Jarid21	2.6e-09	0.240707	0.324	0.153	3.74e-05	I.Macs	Jarid2
Aph1c	3.8e-09	0.213171	0.21	0.085	5.46e-05	I.Macs	Aph1c
Mxd1	3.84e-09	0.41648	0.229	0.099	5.51e-05	I.Macs	Mxd1
AI6078731	3.96e-09	0.330534	0.51	0.3	5.7e-05	I.Macs	AI607873
Ap1b1	4.32e-09	0.296951	0.276	0.13	6.2e-05	I.Macs	Ap1b1
Ankle2	4.35e-09	0.207263	0.262	0.114	6.26e-05	I.Macs	Ankle2
Lmo21	4.69e-09	0.208999	0.343	0.17	6.74e-05	I.Macs	Lmo2
Polr3c	5.01e-09	0.220632	0.233	0.1	7.2e-05	I.Macs	Polr3c
Spop1	5.63e-09	0.263429	0.614	0.389	8.09e-05	I.Macs	Spop
PISD	6.11e-09	0.243536	0.257	0.113	8.78e-05	I.Macs	PISD
Ier3	7.16e-09	0.597281	0.205	0.085	0.000102878	I.Macs	Ier3
Hacd41	8.89e-09	0.419653	0.376	0.203	0.000127714	I.Macs	Hacd4
Tes	8.96e-09	0.279961	0.305	0.149	0.000128732	I.Macs	Tes
Gng12	1.12e-08	0.242236	0.229	0.099	0.000160798	I.Macs	Gng12
Dusp61	1.3e-08	0.278892	0.462	0.269	0.000187346	I.Macs	Dusp6
Irf71	1.85e-08	0.219636	0.252	0.113	0.000265643	I.Macs	Irf7
Ifngr11	2.08e-08	0.318816	0.662	0.486	0.000299008	I.Macs	Ifngr1
Tor3a1	2.41e-08	0.227363	0.243	0.105	0.000346709	I.Macs	Tor3a
Psmb81	3.28e-08	0.335322	0.79	0.657	0.000471166	I.Macs	Psmb8
Syngr2	3.38e-08	0.531428	0.643	0.492	0.00048629	I.Macs	Syngr2
Ktn1	3.51e-08	0.238387	0.267	0.125	0.000505027	I.Macs	Ktn1
Tgif1	5.74e-08	0.265457	0.333	0.175	0.000824519	I.Macs	Tgif1
Zfp361	6.66e-08	0.363869	0.733	0.574	0.000956885	I.Macs	Zfp36
Tmem591	6.95e-08	0.296835	0.795	0.615	0.00099859	I.Macs	Tmem59
Ubc	7.6e-08	0.278502	0.905	0.838	0.0010925	I.Macs	Ubc
Nrros1	7.97e-08	0.25774	0.495	0.305	0.00114585	I.Macs	Nrros
Psmg4	1.18e-07	0.236019	0.329	0.175	0.00169908	I.Macs	Psmg4
Rnf2131	1.25e-07	0.214493	0.238	0.109	0.00178988	I.Macs	Rnf213
Necap21	1.41e-07	0.202863	0.41	0.226	0.00202152	I.Macs	Necap2
Cyth4	1.94e-07	0.268399	0.495	0.315	0.00278686	I.Macs	Cyth4
Iscu	2.16e-07	0.350306	0.533	0.369	0.00310936	I.Macs	Iscu
Fcgr11	2.32e-07	0.246142	0.414	0.238	0.00334035	I.Macs	Fcgr1
Pepd	2.59e-07	0.250175	0.386	0.221	0.00371992	I.Macs	Pepd
Isg151	2.73e-07	0.408614	0.205	0.09	0.00392567	I.Macs	Isg15
Prkacb	3.09e-07	0.241653	0.238	0.114	0.00444534	I.Macs	Prkacb
Fam177a	3.23e-07	0.515497	0.357	0.219	0.0046382	I.Macs	Fam177a
Fli1	3.38e-07	0.264752	0.362	0.206	0.00486419	I.Macs	Fli1
Sh3kbp11	4.02e-07	0.214809	0.41	0.232	0.00578338	I.Macs	Sh3kbp1
Tubb6	4.24e-07	0.2349	0.352	0.195	0.00608857	I.Macs	Tubb6
Tnfaip8	4.42e-07	0.325247	0.562	0.389	0.00634768	I.Macs	Tnfaip8
Sepw11	4.81e-07	0.263539	0.676	0.505	0.00691726	I.Macs	Sepw1
Itm2c	5.38e-07	0.250282	0.624	0.42	0.0077327	I.Macs	Itm2c
Ccl5	7.46e-07	1.25618	0.81	0.691	0.0107209	I.Macs	Ccl5
Nisch	7.52e-07	0.224875	0.371	0.21	0.0108047	I.Macs	Nisch
Cited2	8.71e-07	0.262689	0.433	0.268	0.0125135	I.Macs	Cited2
Dapp1	9.2e-07	0.247603	0.319	0.174	0.0132303	I.Macs	Dapp1
Vwa5a	1.09e-06	0.228548	0.414	0.248	0.0156986	I.Macs	Vwa5a
Nfkbib	1.79e-06	0.212667	0.319	0.179	0.0257019	I.Macs	Nfkbib
Tcn2	1.91e-06	0.251099	0.333	0.191	0.0274401	I.Macs	Tcn2
Tab21	1.97e-06	0.203992	0.386	0.222	0.0283337	I.Macs	Tab2
Bcl101	2.24e-06	0.245099	0.4	0.241	0.032202	I.Macs	Bcl10
Azi2	2.47e-06	0.219879	0.3	0.164	0.0354605	I.Macs	Azi2
Snx2	2.5e-06	0.328568	0.538	0.406	0.0359548	I.Macs	Snx2
Slc3a2	2.62e-06	0.240245	0.576	0.396	0.0376703	I.Macs	Slc3a2
Klf6	3.14e-06	0.38025	0.781	0.709	0.0451746	I.Macs	Klf6
Myo1g1	3.62e-06	0.277702	0.505	0.342	0.0520196	I.Macs	Myo1g
Fnbp1	3.92e-06	0.20927	0.49	0.317	0.0563314	I.Macs	Fnbp1
Gm26522	4.06e-06	0.315551	0.271	0.15	0.0583328	I.Macs	Gm26522
Nars	4.86e-06	0.207386	0.505	0.33	0.0699254	I.Macs	Nars
Dnajb11	4.87e-06	0.214378	0.362	0.212	0.0700301	I.Macs	Dnajb1
Selplg1	5.01e-06	0.326635	0.743	0.619	0.0719925	I.Macs	Selplg
Snx5	5.35e-06	0.29273	0.695	0.551	0.0768565	I.Macs	Snx5
Tmem261	5.43e-06	0.219072	0.314	0.185	0.0780198	I.Macs	Tmem261
Cltc	5.47e-06	0.376955	0.71	0.576	0.078611	I.Macs	Cltc
Idi1	5.53e-06	0.297307	0.21	0.106	0.0795187	I.Macs	Idi1
Cmtm61	5.84e-06	0.21186	0.357	0.209	0.083873	I.Macs	Cmtm6
Herpud1	6.84e-06	0.216275	0.576	0.397	0.0982899	I.Macs	Herpud1
Atf31	7.37e-06	0.288948	0.367	0.227	0.105937	I.Macs	Atf3
Daglb	8.36e-06	0.24684	0.31	0.177	0.120192	I.Macs	Daglb
Ctnna1	9.29e-06	0.226742	0.49	0.316	0.133483	I.Macs	Ctnna1
Marf1	1.36e-05	0.206024	0.248	0.133	0.196196	I.Macs	Marf1
Rap2b	1.43e-05	0.282651	0.41	0.269	0.206209	I.Macs	Rap2b
Samsn11	1.84e-05	0.569031	0.452	0.339	0.264203	I.Macs	Samsn1
Nudt9	2.7e-05	0.217227	0.267	0.152	0.387694	I.Macs	Nudt9
Kdm6b1	3.64e-05	0.24112	0.305	0.182	0.522707	I.Macs	Kdm6b
Prdx4	4.39e-05	0.217934	0.262	0.154	0.630745	I.Macs	Prdx4
Rnf1151	4.47e-05	0.246353	0.414	0.278	0.642253	I.Macs	Rnf115
Gpbp11	4.57e-05	0.223726	0.457	0.296	0.657011	I.Macs	Gpbp1
Mef2a1	5.64e-05	0.250247	0.571	0.406	0.811267	I.Macs	Mef2a
Snx3	7.71e-05	0.200291	0.738	0.582	1	I.Macs	Snx3
Psme11	0.000111712	0.283673	0.657	0.551	1	I.Macs	Psme1
Fkbp3	0.000116361	0.20928	0.295	0.182	1	I.Macs	Fkbp3
Zscan26	0.000170932	0.202435	0.229	0.13	1	I.Macs	Zscan26
Pld41	0.000205142	0.210945	0.743	0.631	1	I.Macs	Pld4
Ccl3	0.000306285	1.49774	0.371	0.255	1	I.Macs	Ccl3
Bcl2a1b	0.000470277	0.386221	0.733	0.663	1	I.Macs	Bcl2a1b
Sptssa	0.000548331	0.200985	0.595	0.462	1	I.Macs	Sptssa
Hist1h1c	0.000658796	0.200922	0.31	0.2	1	I.Macs	Hist1h1c
Rgs21	0.000836022	0.381798	0.619	0.48	1	I.Macs	Rgs2
Atox1	0.000902229	0.212313	0.852	0.849	1	I.Macs	Atox1
Tnfaip3	0.000922138	0.203476	0.3	0.201	1	I.Macs	Tnfaip3
Sub11	0.000997562	0.210351	0.848	0.808	1	I.Macs	Sub1
Zfand6	0.00136702	0.305355	0.571	0.485	1	I.Macs	Zfand6
Pnrc1	0.00188783	0.214429	0.538	0.421	1	I.Macs	Pnrc1
Pim11	0.00211742	0.231525	0.6	0.506	1	I.Macs	Pim1
Dnajb6	0.00259419	0.200375	0.49	0.375	1	I.Macs	Dnajb6
Id2	0.00283823	0.336917	0.567	0.495	1	I.Macs	Id2
Socs2	0.00550413	0.251801	0.219	0.154	1	I.Macs	Socs2
Btg11	0.00950052	0.269937	0.824	0.899	1	I.Macs	Btg1
Chil3	0	1.65633	1	0.923	0	A.Macs	Chil3
Ear2	0	1.57498	0.99	0.6	0	A.Macs	Ear2
Cd9	0	1.53444	0.999	0.822	0	A.Macs	Cd9
Ctsd	0	1.52146	0.997	0.756	0	A.Macs	Ctsd
Abcg1	0	1.50327	0.965	0.431	0	A.Macs	Abcg1
Cd44	0	1.19133	0.986	0.778	0	A.Macs	Cd44
Plet1	6.28e-305	1.46765	0.916	0.285	9.03e-301	A.Macs	Plet1
Lpl	5.13e-303	1.54575	0.947	0.35	7.38e-299	A.Macs	Lpl
Ear1	3.48e-291	1.54854	0.911	0.268	5.01e-287	A.Macs	Ear1
Fth1	5.34e-269	0.836107	1	0.998	7.68e-265	A.Macs	Fth1
Ltc4s	2.18e-265	1.31056	0.891	0.333	3.13e-261	A.Macs	Ltc4s
Sgk1	4.36e-265	1.36076	0.908	0.41	6.27e-261	A.Macs	Sgk1
Tcf7l2	1.01e-261	1.20613	0.921	0.364	1.45e-257	A.Macs	Tcf7l2
Ccl6	8.08e-257	1.12134	0.99	0.888	1.16e-252	A.Macs	Ccl6
Atp6v0d2	4.31e-255	1.31681	0.851	0.245	6.2e-251	A.Macs	Atp6v0d2
Cd164	2.14e-246	1.2203	0.902	0.411	3.08e-242	A.Macs	Cd164
Mrc1	1.93e-243	1.12231	0.924	0.375	2.77e-239	A.Macs	Mrc1
Fabp1	6.79e-237	1.59392	0.837	0.301	9.77e-233	A.Macs	Fabp1
Krt19	1.2e-230	1.31373	0.825	0.281	1.72e-226	A.Macs	Krt19
Pld3	1.93e-227	1.233	0.807	0.257	2.77e-223	A.Macs	Pld3
Wfdc21	4.72e-227	1.39343	0.812	0.244	6.78e-223	A.Macs	Wfdc21
Axl	2.26e-226	1.11539	0.878	0.383	3.24e-222	A.Macs	Axl
Hebp1	1.9e-224	1.21713	0.797	0.233	2.73e-220	A.Macs	Hebp1
Ftl1	4.18e-215	0.657396	1	0.998	6.01e-211	A.Macs	Ftl1
Plin2	1.95e-213	0.977229	0.937	0.682	2.81e-209	A.Macs	Plin2
mt-Co1	7.72e-206	0.604978	0.999	0.998	1.11e-201	A.Macs	mt-Co1
Nceh1	1.84e-200	1.12417	0.777	0.245	2.65e-196	A.Macs	Nceh1
Krt79	3.13e-185	1.25513	0.73	0.216	4.5e-181	A.Macs	Krt79
Reep5	5.76e-184	0.757227	0.944	0.792	8.27e-180	A.Macs	Reep5
mt-Co3	2.63e-182	0.604373	1	0.999	3.78e-178	A.Macs	mt-Co3
App	2.25e-171	0.833605	0.898	0.574	3.23e-167	A.Macs	App
Acaa1b	8.26e-168	1.1858	0.669	0.183	1.19e-163	A.Macs	Acaa1b
Klhdc4	3.17e-165	0.99431	0.73	0.265	4.55e-161	A.Macs	Klhdc4
Prdx1	2.34e-162	0.708279	0.975	0.91	3.36e-158	A.Macs	Prdx1
Il18	2.7e-159	0.973097	0.743	0.298	3.88e-155	A.Macs	Il18
Sirpa	9.68e-156	0.843377	0.867	0.55	1.39e-151	A.Macs	Sirpa
C5ar1	1.4e-155	0.942454	0.755	0.287	2.02e-151	A.Macs	C5ar1
Clec4n	6.98e-154	0.98796	0.739	0.299	1e-149	A.Macs	Clec4n
Iqgap1	1.62e-153	0.700478	0.94	0.769	2.32e-149	A.Macs	Iqgap1
Cd2	3.95e-153	0.98874	0.695	0.239	5.68e-149	A.Macs	Cd2
Laptm5	9.19e-153	0.572304	0.989	0.958	1.32e-148	A.Macs	Laptm5
Adipor2	4.7e-150	0.931516	0.739	0.321	6.75e-146	A.Macs	Adipor2
Olr1	1.55e-149	1.05723	0.607	0.143	2.23e-145	A.Macs	Olr1
Slpi	5.32e-148	1.28967	0.723	0.312	7.65e-144	A.Macs	Slpi
AU020206	8.14e-142	0.91872	0.712	0.291	1.17e-137	A.Macs	AU020206
F7	9.1e-142	0.957735	0.63	0.18	1.31e-137	A.Macs	F7
Aprt	9.47e-142	0.800458	0.842	0.546	1.36e-137	A.Macs	Aprt
Ptpn12	1.74e-141	0.920054	0.734	0.346	2.5e-137	A.Macs	Ptpn12
Cidec	3.13e-141	0.993155	0.598	0.157	4.5e-137	A.Macs	Cidec
Cdc42ep3	7.35e-139	0.910714	0.734	0.324	1.06e-134	A.Macs	Cdc42ep3
Aplp2	2.31e-138	0.81996	0.826	0.52	3.31e-134	A.Macs	Aplp2
mt-Cytb	2.64e-137	0.631492	0.997	0.981	3.8e-133	A.Macs	mt-Cytb
mt-Nd4	8.08e-137	0.648661	0.995	0.983	1.16e-132	A.Macs	mt-Nd4
AI504432	1.44e-136	0.944932	0.654	0.233	2.08e-132	A.Macs	AI504432
Slc6a6	5.22e-135	0.842224	0.808	0.473	7.5e-131	A.Macs	Slc6a6
Mcemp1	6.11e-130	0.771026	0.83	0.491	8.78e-126	A.Macs	Mcemp1
Hvcn1	2.61e-127	0.895245	0.597	0.175	3.75e-123	A.Macs	Hvcn1
Slc7a2	2.44e-126	0.907147	0.538	0.118	3.51e-122	A.Macs	Slc7a2
Fpr1	5.07e-126	0.947058	0.544	0.127	7.29e-122	A.Macs	Fpr1
Tnfaip2	5.38e-124	0.880718	0.696	0.295	7.74e-120	A.Macs	Tnfaip2
Lmna	3.5e-123	0.762668	0.817	0.451	5.04e-119	A.Macs	Lmna
Cstb	2.16e-120	0.768769	0.843	0.623	3.11e-116	A.Macs	Cstb
Dmxl2	3.82e-120	0.880192	0.552	0.14	5.49e-116	A.Macs	Dmxl2
Anxa2	4.26e-119	0.528914	0.975	0.866	6.12e-115	A.Macs	Anxa2
mt-Nd4l	7.98e-119	0.751054	0.893	0.688	1.15e-114	A.Macs	mt-Nd4l
Trf	3.07e-118	0.604561	0.932	0.716	4.41e-114	A.Macs	Trf
Txnip	5.53e-118	0.817609	0.815	0.535	7.95e-114	A.Macs	Txnip
S100a1	7.43e-117	0.816671	0.709	0.38	1.07e-112	A.Macs	S100a1
Lpin1	1.51e-116	0.909024	0.567	0.175	2.17e-112	A.Macs	Lpin1
mt-Co2	3.21e-114	0.513999	0.998	0.99	4.62e-110	A.Macs	mt-Co2
Fpr2	4.26e-114	0.856332	0.564	0.163	6.12e-110	A.Macs	Fpr2
Mt1	1.29e-113	0.865838	0.934	0.683	1.86e-109	A.Macs	Mt1
Net1	1.01e-111	0.825075	0.634	0.257	1.45e-107	A.Macs	Net1
Runx1	1.5e-110	0.757203	0.79	0.498	2.15e-106	A.Macs	Runx1
Dab2	4.4e-110	0.670023	0.749	0.359	6.33e-106	A.Macs	Dab2
Txn1	5.82e-109	0.590021	0.896	0.765	8.36e-105	A.Macs	Txn1
Dbi	1.15e-108	0.632562	0.893	0.757	1.65e-104	A.Macs	Dbi
Capg	6.36e-108	0.646784	0.856	0.546	9.14e-104	A.Macs	Capg
Kazald1	4.97e-106	0.847377	0.466	0.096	7.15e-102	A.Macs	Kazald1
Pnpla8	1.36e-105	0.779556	0.639	0.278	1.95e-101	A.Macs	Pnpla8
Ctss	3.7e-105	0.443328	0.996	0.975	5.33e-101	A.Macs	Ctss
Siglecf	4.52e-103	0.797633	0.49	0.122	6.49e-99	A.Macs	Siglecf
Glul	2.77e-102	0.715677	0.776	0.485	3.98e-98	A.Macs	Glul
Car4	3.04e-102	0.983536	0.534	0.165	4.36e-98	A.Macs	Car4
Cd302	5.01e-100	0.694825	0.781	0.515	7.21e-96	A.Macs	Cd302
Dst	3.33e-99	0.802515	0.538	0.18	4.79e-95	A.Macs	Dst
Dstn	4.04e-99	0.70669	0.728	0.446	5.8e-95	A.Macs	Dstn
Lmo4	5.54e-99	0.689212	0.779	0.5	7.97e-95	A.Macs	Lmo4
Lrp1	1.91e-98	0.744122	0.723	0.409	2.74e-94	A.Macs	Lrp1
Baz1a	6.28e-98	0.692856	0.752	0.488	9.02e-94	A.Macs	Baz1a
Perp	1.29e-95	0.737695	0.477	0.12	1.86e-91	A.Macs	Perp
Ctnnb1	5.77e-95	0.697805	0.7	0.397	8.3e-91	A.Macs	Ctnnb1
Pla2g15	8.31e-95	0.790442	0.581	0.24	1.19e-90	A.Macs	Pla2g15
mt-Nd2	1.56e-94	0.602072	0.942	0.827	2.24e-90	A.Macs	mt-Nd2
mt-Atp6	6.21e-94	0.521562	1	0.998	8.93e-90	A.Macs	mt-Atp6
mt-Nd3	2.21e-93	0.653568	0.834	0.602	3.17e-89	A.Macs	mt-Nd3
Gpcpd1	2.83e-93	0.662704	0.756	0.491	4.07e-89	A.Macs	Gpcpd1
Cebpb1	5.37e-93	0.442521	0.997	0.751	7.72e-89	A.Macs	Cebpb
Hist1h2bc	7.13e-93	0.845756	0.553	0.219	1.03e-88	A.Macs	Hist1h2bc
Abhd12	1.07e-92	0.688213	0.694	0.377	1.54e-88	A.Macs	Abhd12
S100a11	2.67e-92	0.510423	0.946	0.853	3.84e-88	A.Macs	S100a11
mt-Nd1	4.07e-92	0.477144	0.996	0.983	5.85e-88	A.Macs	mt-Nd1
Spp1	5.02e-91	0.934988	0.637	0.281	7.22e-87	A.Macs	Spp1
Lgals3	1.66e-90	0.479277	0.984	0.918	2.39e-86	A.Macs	Lgals3
Atxn1	5.31e-90	0.761225	0.452	0.117	7.63e-86	A.Macs	Atxn1
Cox5a	1.42e-88	0.54384	0.872	0.751	2.04e-84	A.Macs	Cox5a
Rexo2	1.88e-88	0.634888	0.753	0.503	2.71e-84	A.Macs	Rexo2
Il1rn	2.69e-87	0.763273	0.454	0.12	3.86e-83	A.Macs	Il1rn
Msrb11	2.78e-87	0.448253	0.923	0.706	3.99e-83	A.Macs	Msrb1
Serpinb1a	3.2e-87	0.742681	0.547	0.201	4.61e-83	A.Macs	Serpinb1a
Blvra	6.46e-86	0.696536	0.634	0.34	9.28e-82	A.Macs	Blvra
Ramp1	1.12e-85	0.638846	0.738	0.489	1.61e-81	A.Macs	Ramp1
Sort1	6.48e-85	0.72725	0.488	0.158	9.31e-81	A.Macs	Sort1
Slc15a3	2.54e-84	0.699841	0.603	0.29	3.64e-80	A.Macs	Slc15a3
Kcnn3	1.01e-82	0.710434	0.377	0.072	1.46e-78	A.Macs	Kcnn3
Gns	5.6e-82	0.702022	0.587	0.279	8.05e-78	A.Macs	Gns
Sulf2	1.63e-81	0.692924	0.569	0.256	2.35e-77	A.Macs	Sulf2
Hsp90b1	3.34e-81	0.475844	0.942	0.837	4.8e-77	A.Macs	Hsp90b1
Nabp1	4.32e-81	0.714965	0.71	0.46	6.21e-77	A.Macs	Nabp1
Prkar2b	4.71e-80	0.704595	0.516	0.203	6.77e-76	A.Macs	Prkar2b
Myl6	5.72e-80	0.344745	0.981	0.963	8.22e-76	A.Macs	Myl6
Akr1a1	4.86e-79	0.515798	0.86	0.731	6.98e-75	A.Macs	Akr1a1
Cd300lf	5.54e-79	0.692672	0.468	0.156	7.97e-75	A.Macs	Cd300lf
Mgst11	1.22e-78	0.539283	0.79	0.468	1.75e-74	A.Macs	Mgst1
Ccnd2	1.6e-78	0.669038	0.647	0.334	2.3e-74	A.Macs	Ccnd2
Itpripl2	7.85e-78	0.679912	0.617	0.331	1.13e-73	A.Macs	Itpripl2
Gal	1.52e-77	0.763444	0.402	0.098	2.19e-73	A.Macs	Gal
Mpeg1	7.85e-76	0.504155	0.896	0.762	1.13e-71	A.Macs	Mpeg1
Itgax	4.78e-74	0.652974	0.621	0.337	6.87e-70	A.Macs	Itgax
Atp6v1g1	6.69e-73	0.416685	0.893	0.839	9.61e-69	A.Macs	Atp6v1g1
Etfb	1.32e-72	0.588883	0.724	0.515	1.9e-68	A.Macs	Etfb
Canx	2.9e-72	0.504187	0.843	0.723	4.16e-68	A.Macs	Canx
Fabp5	3.4e-72	0.767879	0.568	0.28	4.89e-68	A.Macs	Fabp5
Kcnq1ot1	1.71e-71	0.741815	0.523	0.236	2.45e-67	A.Macs	Kcnq1ot1
2009-09-01	6.37e-71	0.606049	0.695	0.454	9.16e-67	A.Macs	2009-09-01
Phgdh	1.79e-70	0.644883	0.46	0.157	2.57e-66	A.Macs	Phgdh
Pald1	7.64e-70	0.655847	0.399	0.12	1.1e-65	A.Macs	Pald1
Atp13a3	8.42e-69	0.629622	0.541	0.256	1.21e-64	A.Macs	Atp13a3
Camk1	1.29e-68	0.633957	0.543	0.269	1.86e-64	A.Macs	Camk1
Pros1	3.76e-68	0.662449	0.504	0.22	5.41e-64	A.Macs	Pros1
Dhrs3	7.15e-68	0.611962	0.58	0.299	1.03e-63	A.Macs	Dhrs3
Atp5g3	2.09e-67	0.553583	0.751	0.558	3e-63	A.Macs	Atp5g3
Lrp12	3.06e-67	0.665542	0.369	0.097	4.39e-63	A.Macs	Lrp12
Tlr2	3.49e-67	0.667721	0.587	0.315	5.02e-63	A.Macs	Tlr2
Lima1	3.71e-67	0.642252	0.443	0.161	5.34e-63	A.Macs	Lima1
Egr2	4.88e-67	0.694136	0.363	0.091	7.02e-63	A.Macs	Egr2
Gpx4	1.02e-66	0.446344	0.861	0.731	1.46e-62	A.Macs	Gpx4
Gstm1	5.8e-66	0.647215	0.539	0.268	8.34e-62	A.Macs	Gstm1
Tob1	1.15e-65	0.680825	0.477	0.204	1.65e-61	A.Macs	Tob1
Aldoa	1.92e-65	0.425567	0.891	0.798	2.77e-61	A.Macs	Aldoa
Serpine1	3.13e-65	0.708009	0.352	0.086	4.5e-61	A.Macs	Serpine1
Calr	3.59e-65	0.45767	0.893	0.76	5.16e-61	A.Macs	Calr
Tmbim1	1.34e-64	0.669284	0.515	0.26	1.92e-60	A.Macs	Tmbim1
Phlda1	4.54e-64	0.673786	0.511	0.241	6.52e-60	A.Macs	Phlda1
Plaur	1.14e-63	0.530422	0.738	0.485	1.64e-59	A.Macs	Plaur
Camk2d	3.37e-63	0.577337	0.658	0.406	4.84e-59	A.Macs	Camk2d
Ptp4a1	1.39e-62	0.497536	0.771	0.561	2e-58	A.Macs	Ptp4a1
Bst1	8.26e-62	0.629092	0.448	0.186	1.19e-57	A.Macs	Bst1
Ucp2	1.77e-61	0.414127	0.915	0.855	2.55e-57	A.Macs	Ucp2
Mapk3	3.38e-61	0.585513	0.621	0.367	4.85e-57	A.Macs	Mapk3
Snx10	4.02e-61	0.584117	0.661	0.445	5.77e-57	A.Macs	Snx10
Mertk	6.47e-60	0.602273	0.367	0.112	9.3e-56	A.Macs	Mertk
Actn1	8.49e-60	0.59018	0.458	0.193	1.22e-55	A.Macs	Actn1
Pygl	9.29e-60	0.568876	0.512	0.242	1.34e-55	A.Macs	Pygl
Alas1	1.16e-59	0.600691	0.399	0.144	1.67e-55	A.Macs	Alas1
Cd200r4	1.31e-59	0.570623	0.389	0.126	1.88e-55	A.Macs	Cd200r4
Anxa5	1.17e-58	0.415682	0.872	0.79	1.68e-54	A.Macs	Anxa5
Slc9a4	1.43e-58	0.584725	0.358	0.108	2.06e-54	A.Macs	Slc9a4
Gabarap	2.12e-58	0.386401	0.888	0.832	3.04e-54	A.Macs	Gabarap
Mgll	2.53e-58	0.568971	0.312	0.071	3.64e-54	A.Macs	Mgll
Cpt1a	3.16e-58	0.587053	0.505	0.246	4.55e-54	A.Macs	Cpt1a
Bhlhe41	1.19e-57	0.662011	0.326	0.083	1.71e-53	A.Macs	Bhlhe41
Tfec	1.44e-57	0.575513	0.365	0.111	2.07e-53	A.Macs	Tfec
Unc119	3.71e-57	0.52711	0.673	0.453	5.34e-53	A.Macs	Unc119
Tmem14c	3.88e-57	0.489375	0.752	0.6	5.58e-53	A.Macs	Tmem14c
Uqcr11	1.06e-56	0.429582	0.836	0.739	1.52e-52	A.Macs	Uqcr11
Frmd4a	1.43e-56	0.593124	0.466	0.214	2.05e-52	A.Macs	Frmd4a
Furin	1.68e-56	0.640984	0.554	0.312	2.42e-52	A.Macs	Furin
Sh2d1b1	3.14e-56	0.544956	0.488	0.234	4.51e-52	A.Macs	Sh2d1b1
Sdcbp	1.98e-55	0.419288	0.87	0.801	2.85e-51	A.Macs	Sdcbp
Clic4	5.63e-55	0.506746	0.593	0.343	8.09e-51	A.Macs	Clic4
Bnip3l	4.14e-54	0.505784	0.711	0.537	5.95e-50	A.Macs	Bnip3l
AW112010	6.61e-54	0.496045	0.774	0.589	9.5e-50	A.Macs	AW112010
Mcoln3	7.01e-54	0.575402	0.281	0.06	1.01e-49	A.Macs	Mcoln3
Tgfbr2	7.32e-54	0.580088	0.49	0.245	1.05e-49	A.Macs	Tgfbr2
Gm10116	1.12e-53	0.526156	0.758	0.65	1.62e-49	A.Macs	Gm10116
Cytip	2.12e-53	0.460286	0.839	0.706	3.05e-49	A.Macs	Cytip
Ddhd1	4.5e-53	0.566083	0.51	0.266	6.46e-49	A.Macs	Ddhd1
Scarb2	5.99e-53	0.560559	0.582	0.367	8.61e-49	A.Macs	Scarb2
Cpne5	7.09e-53	0.557442	0.294	0.071	1.02e-48	A.Macs	Cpne5
Afap1	1.31e-52	0.541543	0.326	0.096	1.88e-48	A.Macs	Afap1
Marco	1.79e-52	0.823263	0.412	0.165	2.57e-48	A.Macs	Marco
Ms4a8a	2.14e-52	0.602324	0.424	0.182	3.07e-48	A.Macs	Ms4a8a
Zfp703	2.16e-52	0.59892	0.331	0.104	3.1e-48	A.Macs	Zfp703
Card11	2.67e-52	0.589075	0.392	0.154	3.84e-48	A.Macs	Card11
Irf2bp2	2.92e-52	0.502401	0.663	0.458	4.2e-48	A.Macs	Irf2bp2
Angptl4	2.03e-51	0.551177	0.262	0.052	2.91e-47	A.Macs	Angptl4
Nrip1	2.15e-51	0.566783	0.473	0.232	3.09e-47	A.Macs	Nrip1
Atp6v1b2	3.3e-51	0.500686	0.658	0.459	4.74e-47	A.Macs	Atp6v1b2
Evl	5.25e-51	0.511908	0.683	0.513	7.54e-47	A.Macs	Evl
Colgalt1	8.07e-51	0.558598	0.552	0.336	1.16e-46	A.Macs	Colgalt1
Lamtor2	1.31e-50	0.435017	0.784	0.676	1.88e-46	A.Macs	Lamtor2
Cybb1	3.54e-50	0.374037	0.933	0.746	5.09e-46	A.Macs	Cybb
Idh1	9.31e-50	0.507211	0.57	0.345	1.34e-45	A.Macs	Idh1
Pon2	1.14e-49	0.530316	0.578	0.38	1.63e-45	A.Macs	Pon2
Ptbp3	2.49e-49	0.460408	0.741	0.568	3.58e-45	A.Macs	Ptbp3
Pilra	3.86e-49	0.489301	0.52	0.283	5.54e-45	A.Macs	Pilra
Cd47	1.25e-48	0.326002	0.928	0.888	1.8e-44	A.Macs	Cd47
Comt	2.16e-48	0.477166	0.681	0.512	3.11e-44	A.Macs	Comt
Chp1	2.66e-48	0.553296	0.472	0.244	3.83e-44	A.Macs	Chp1
Myo7a	2.88e-48	0.53747	0.296	0.085	4.14e-44	A.Macs	Myo7a
Gcnt2	3.42e-48	0.531945	0.452	0.216	4.91e-44	A.Macs	Gcnt2
Ppp1r14b	4.44e-48	0.541989	0.414	0.191	6.38e-44	A.Macs	Ppp1r14b
Xbp1	8.67e-48	0.445245	0.724	0.55	1.25e-43	A.Macs	Xbp1
Cyba	1.83e-47	0.248059	0.992	0.978	2.63e-43	A.Macs	Cyba
Cd84	4.78e-47	0.51824	0.577	0.371	6.87e-43	A.Macs	Cd84
Npc1	5.6e-47	0.535425	0.442	0.216	8.05e-43	A.Macs	Npc1
Cyb5r3	6.97e-47	0.531765	0.517	0.305	1e-42	A.Macs	Cyb5r3
Ndufa4	8.37e-47	0.383379	0.819	0.712	1.2e-42	A.Macs	Ndufa4
Gsap	1.51e-46	0.534731	0.544	0.338	2.17e-42	A.Macs	Gsap
Acp5	1.56e-46	0.53266	0.408	0.182	2.24e-42	A.Macs	Acp5
Ctsl	1.71e-46	0.508922	0.424	0.19	2.46e-42	A.Macs	Ctsl
Hmgn2	1.83e-46	0.309546	0.662	0.409	2.63e-42	A.Macs	Hmgn2
Itgal1	2.24e-46	0.322972	0.753	0.515	3.23e-42	A.Macs	Itgal
Abracl	2.67e-46	0.429151	0.761	0.664	3.83e-42	A.Macs	Abracl
Rhoc	4.24e-46	0.562712	0.363	0.15	6.09e-42	A.Macs	Rhoc
Flt1	5.06e-46	0.529082	0.358	0.138	7.27e-42	A.Macs	Flt1
Pag1	6.17e-46	0.501399	0.497	0.272	8.86e-42	A.Macs	Pag1
Chic2	1.15e-45	0.485859	0.649	0.486	1.65e-41	A.Macs	Chic2
Atp6v0e	3.13e-45	0.324782	0.893	0.87	4.5e-41	A.Macs	Atp6v0e
Fcgrt	4.77e-45	0.460391	0.639	0.459	6.86e-41	A.Macs	Fcgrt
Abcd2	1.24e-44	0.524469	0.351	0.138	1.79e-40	A.Macs	Abcd2
Cox4i1	1.3e-44	0.261003	0.962	0.949	1.87e-40	A.Macs	Cox4i1
Tmem154	1.48e-44	0.495251	0.323	0.111	2.12e-40	A.Macs	Tmem154
Acox1	2.58e-44	0.518265	0.311	0.103	3.71e-40	A.Macs	Acox1
Plgrkt	3.31e-44	0.487134	0.483	0.262	4.76e-40	A.Macs	Plgrkt
Dhrs7b	4.21e-44	0.541419	0.389	0.17	6.04e-40	A.Macs	Dhrs7b
Lilra5	2.43e-43	0.461887	0.394	0.169	3.5e-39	A.Macs	Lilra5
Rhob	2.82e-43	0.573338	0.486	0.275	4.05e-39	A.Macs	Rhob
Cox6b1	5.08e-43	0.298512	0.915	0.895	7.3e-39	A.Macs	Cox6b1
Klhl9	1.42e-42	0.507908	0.461	0.251	2.05e-38	A.Macs	Klhl9
Rplp1	1.63e-42	0.217923	0.988	0.984	2.35e-38	A.Macs	Rplp1
Abhd5	1.86e-42	0.489183	0.353	0.143	2.68e-38	A.Macs	Abhd5
Cenpb	2.31e-42	0.551946	0.361	0.156	3.32e-38	A.Macs	Cenpb
Tns1	2.38e-42	0.485919	0.317	0.112	3.42e-38	A.Macs	Tns1
Ctsk	3.16e-42	0.562697	0.323	0.113	4.54e-38	A.Macs	Ctsk
Gapdh	6.17e-42	0.349296	0.872	0.785	8.87e-38	A.Macs	Gapdh
Ptgfrn	1.61e-41	0.477335	0.297	0.1	2.32e-37	A.Macs	Ptgfrn
Capn1	1.82e-41	0.508832	0.334	0.133	2.62e-37	A.Macs	Capn1
Myh9	2.23e-41	0.457832	0.679	0.515	3.2e-37	A.Macs	Myh9
Iqsec1	2.62e-41	0.513916	0.333	0.132	3.76e-37	A.Macs	Iqsec1
Tpp1	2.68e-41	0.482797	0.411	0.202	3.86e-37	A.Macs	Tpp1
Lrrfip1	3.24e-41	0.38586	0.741	0.6	4.66e-37	A.Macs	Lrrfip1
Atp6v0b	4.34e-41	0.336545	0.857	0.81	6.23e-37	A.Macs	Atp6v0b
Lipa	4.39e-41	0.507342	0.511	0.322	6.32e-37	A.Macs	Lipa
Spns1	5.93e-41	0.522238	0.33	0.131	8.52e-37	A.Macs	Spns1
Scp2	6.71e-41	0.360998	0.801	0.731	9.64e-37	A.Macs	Scp2
Cib2	1.1e-40	0.480958	0.332	0.129	1.58e-36	A.Macs	Cib2
Lgals1	2.62e-40	0.264361	0.902	0.828	3.77e-36	A.Macs	Lgals1
Mapk6	4.42e-40	0.497248	0.343	0.145	6.35e-36	A.Macs	Mapk6
Myof	5.34e-40	0.511947	0.378	0.18	7.67e-36	A.Macs	Myof
Adcy3	3.97e-39	0.496865	0.248	0.07	5.71e-35	A.Macs	Adcy3
Creg1	5.88e-39	0.432954	0.699	0.573	8.46e-35	A.Macs	Creg1
B3gnt7	6.64e-39	0.43512	0.222	0.05	9.55e-35	A.Macs	B3gnt7
Pnpla7	1.15e-38	0.487721	0.373	0.177	1.65e-34	A.Macs	Pnpla7
Noct	1.31e-38	0.505482	0.316	0.126	1.88e-34	A.Macs	Noct
Ywhab	1.45e-38	0.375407	0.755	0.639	2.08e-34	A.Macs	Ywhab
Sh3bgrl2	1.72e-38	0.418043	0.237	0.06	2.48e-34	A.Macs	Sh3bgrl2
Tc2n	4.41e-38	0.452726	0.221	0.052	6.34e-34	A.Macs	Tc2n
Adarb1	5.44e-38	0.424649	0.226	0.055	7.82e-34	A.Macs	Adarb1
Ezr	1.34e-37	0.453972	0.596	0.431	1.92e-33	A.Macs	Ezr
Ski	1.35e-37	0.480735	0.405	0.21	1.94e-33	A.Macs	Ski
Fcor	4.25e-37	0.441336	0.289	0.104	6.1e-33	A.Macs	Fcor
Rtn3	4.31e-37	0.450697	0.599	0.439	6.19e-33	A.Macs	Rtn3
Anxa4	6.33e-37	0.486474	0.463	0.282	9.1e-33	A.Macs	Anxa4
Rab44	8.02e-37	0.458956	0.259	0.081	1.15e-32	A.Macs	Rab44
F10	1.09e-36	0.492965	0.364	0.171	1.57e-32	A.Macs	F10
Alox5	1.26e-36	0.453907	0.318	0.131	1.81e-32	A.Macs	Alox5
mt-Atp8	1.3e-36	0.463173	0.567	0.399	1.87e-32	A.Macs	mt-Atp8
Ech1	1.32e-36	0.447903	0.587	0.428	1.9e-32	A.Macs	Ech1
Grn	2.12e-36	0.318264	0.848	0.73	3.05e-32	A.Macs	Grn
Akr1b3	2.31e-36	0.444815	0.618	0.493	3.32e-32	A.Macs	Akr1b3
Clmn	2.43e-36	0.432334	0.232	0.062	3.49e-32	A.Macs	Clmn
Serpinb6a	2.57e-36	0.470082	0.364	0.172	3.69e-32	A.Macs	Serpinb6a
Snx1	2.73e-36	0.454741	0.528	0.366	3.93e-32	A.Macs	Snx1
Hsd17b4	2.8e-36	0.487624	0.42	0.237	4.03e-32	A.Macs	Hsd17b4
Abcc5	2.83e-36	0.501673	0.361	0.173	4.06e-32	A.Macs	Abcc5
Cndp2	5.98e-36	0.460444	0.522	0.355	8.59e-32	A.Macs	Cndp2
Tmbim6	6.01e-36	0.303627	0.875	0.821	8.63e-32	A.Macs	Tmbim6
P4hb	7.79e-36	0.466748	0.535	0.361	1.12e-31	A.Macs	P4hb
Romo1	9.39e-36	0.427837	0.631	0.508	1.35e-31	A.Macs	Romo1
Tagln2	1.45e-35	0.287788	0.91	0.794	2.08e-31	A.Macs	Tagln2
Irs2	4.51e-35	0.48883	0.291	0.115	6.48e-31	A.Macs	Irs2
Cttnbp2nl	6.32e-35	0.452392	0.361	0.176	9.09e-31	A.Macs	Cttnbp2nl
Cpne8	9.95e-35	0.419571	0.237	0.073	1.43e-30	A.Macs	Cpne8
Prdx51	1.01e-34	0.233362	0.88	0.777	1.46e-30	A.Macs	Prdx5
Ttyh2	1.08e-34	0.411512	0.216	0.055	1.55e-30	A.Macs	Ttyh2
Pparg	1.25e-34	0.420866	0.348	0.156	1.79e-30	A.Macs	Pparg
Gm42418	1.51e-34	0.830772	0.928	0.91	2.18e-30	A.Macs	Gm42418
Hcar2	5.98e-34	0.422178	0.227	0.065	8.59e-30	A.Macs	Hcar2
Gpnmb	7.16e-34	0.487432	0.222	0.06	1.03e-29	A.Macs	Gpnmb
Plek	7.87e-34	0.428628	0.654	0.539	1.13e-29	A.Macs	Plek
Atp6v1e1	1.1e-33	0.405916	0.646	0.499	1.58e-29	A.Macs	Atp6v1e1
Trim25	1.45e-33	0.514697	0.494	0.324	2.08e-29	A.Macs	Trim25
Tgm2	1.48e-33	0.423982	0.363	0.176	2.12e-29	A.Macs	Tgm2
Dapk1	1.86e-33	0.470894	0.428	0.252	2.68e-29	A.Macs	Dapk1
Psen2	3.02e-33	0.452309	0.328	0.153	4.34e-29	A.Macs	Psen2
Hspa5	3.4e-33	0.306528	0.864	0.79	4.89e-29	A.Macs	Hspa5
C530008M17Rik	4.09e-33	0.369717	0.214	0.056	5.88e-29	A.Macs	C530008M17Rik
Renbp	4.53e-33	0.448283	0.339	0.159	6.52e-29	A.Macs	Renbp
Lamp1	4.69e-33	0.287091	0.887	0.719	6.75e-29	A.Macs	Lamp1
Ly75	4.95e-33	0.424189	0.263	0.097	7.11e-29	A.Macs	Ly75
Cdk6	6e-33	0.420863	0.4	0.21	8.62e-29	A.Macs	Cdk6
Nme1	6.68e-33	0.378051	0.665	0.528	9.6e-29	A.Macs	Nme1
Hcfc1r1	7.92e-33	0.415927	0.527	0.368	1.14e-28	A.Macs	Hcfc1r1
Ctsa	1.07e-32	0.378577	0.723	0.573	1.54e-28	A.Macs	Ctsa
Plk3	1.76e-32	0.452446	0.267	0.101	2.53e-28	A.Macs	Plk3
F11r	2.11e-32	0.443773	0.505	0.339	3.03e-28	A.Macs	F11r
Trim29	2.42e-32	0.426776	0.201	0.052	3.48e-28	A.Macs	Trim29
Creb5	3.29e-32	0.418697	0.291	0.117	4.72e-28	A.Macs	Creb5
Gsto1	5.48e-32	0.427765	0.458	0.283	7.88e-28	A.Macs	Gsto1
Plscr1	6.72e-32	0.43495	0.386	0.212	9.66e-28	A.Macs	Plscr1
Mgst3	7.3e-32	0.441515	0.447	0.283	1.05e-27	A.Macs	Mgst3
Hexa	1.12e-31	0.314256	0.816	0.756	1.61e-27	A.Macs	Hexa
Mpc2	1.27e-31	0.405101	0.613	0.492	1.82e-27	A.Macs	Mpc2
A930007I19Rik	1.28e-31	0.388945	0.231	0.072	1.84e-27	A.Macs	A930007I19Rik
Inadl	1.3e-31	0.39531	0.225	0.069	1.87e-27	A.Macs	Inadl
Chchd2	2.71e-31	0.268286	0.894	0.887	3.9e-27	A.Macs	Chchd2
Vat1	2.87e-31	0.470544	0.28	0.116	4.13e-27	A.Macs	Vat1
Bcar3	6.82e-31	0.370002	0.218	0.066	9.8e-27	A.Macs	Bcar3
Gpr155	1.17e-30	0.399288	0.219	0.069	1.68e-26	A.Macs	Gpr155
Bcl2a1a	1.3e-30	0.330974	0.654	0.474	1.87e-26	A.Macs	Bcl2a1a
Cebpa	1.36e-30	0.471078	0.485	0.329	1.96e-26	A.Macs	Cebpa
Picalm	2.1e-30	0.356298	0.727	0.622	3.01e-26	A.Macs	Picalm
Diaph1	2.4e-30	0.411607	0.563	0.412	3.45e-26	A.Macs	Diaph1
Abr	4.49e-30	0.44848	0.409	0.243	6.45e-26	A.Macs	Abr
Slc36a4	5.62e-30	0.382576	0.242	0.087	8.07e-26	A.Macs	Slc36a4
Tbca	8.18e-30	0.321302	0.792	0.694	1.18e-25	A.Macs	Tbca
Slc12a7	8.2e-30	0.406577	0.218	0.071	1.18e-25	A.Macs	Slc12a7
Uqcrb	8.31e-30	0.299674	0.828	0.795	1.19e-25	A.Macs	Uqcrb
Qdpr	1.86e-29	0.417069	0.371	0.211	2.68e-25	A.Macs	Qdpr
Plekhg1	1.99e-29	0.398085	0.26	0.101	2.86e-25	A.Macs	Plekhg1
Cox6c	2.62e-29	0.255369	0.893	0.867	3.77e-25	A.Macs	Cox6c
Nus1	4.75e-29	0.40769	0.32	0.157	6.83e-25	A.Macs	Nus1
Slc16a10	6.71e-29	0.391874	0.255	0.099	9.64e-25	A.Macs	Slc16a10
Reep3	6.78e-29	0.413452	0.476	0.321	9.74e-25	A.Macs	Reep3
Amz1	7.18e-29	0.457913	0.404	0.247	1.03e-24	A.Macs	Amz1
Vamp8	7.53e-29	0.270867	0.851	0.832	1.08e-24	A.Macs	Vamp8
Mcl1	7.59e-29	0.342812	0.79	0.701	1.09e-24	A.Macs	Mcl1
Gda	2.06e-28	0.3563	0.568	0.383	2.97e-24	A.Macs	Gda
Fosl2	2.28e-28	0.414579	0.522	0.367	3.27e-24	A.Macs	Fosl2
Trappc2l	2.7e-28	0.389519	0.538	0.398	3.88e-24	A.Macs	Trappc2l
Fam129a	3.45e-28	0.409902	0.59	0.467	4.96e-24	A.Macs	Fam129a
Mgat4b	9.1e-28	0.417278	0.245	0.098	1.31e-23	A.Macs	Mgat4b
Dnajb9	9.51e-28	0.428605	0.435	0.282	1.37e-23	A.Macs	Dnajb9
Samd8	1.22e-27	0.391795	0.29	0.134	1.75e-23	A.Macs	Samd8
Acot1	1.7e-27	0.360003	0.216	0.072	2.44e-23	A.Macs	Acot1
Mmd	5.05e-27	0.401861	0.334	0.179	7.26e-23	A.Macs	Mmd
Atxn10	7.98e-27	0.40593	0.45	0.305	1.15e-22	A.Macs	Atxn10
Cd200r1	1.37e-26	0.37377	0.288	0.133	1.97e-22	A.Macs	Cd200r1
Fam89a	2.46e-26	0.348708	0.211	0.072	3.53e-22	A.Macs	Fam89a
Csf2rb	3.36e-26	0.389675	0.506	0.366	4.84e-22	A.Macs	Csf2rb
Gnb1	5.3e-26	0.282944	0.766	0.67	7.61e-22	A.Macs	Gnb1
Dock10	9.16e-26	0.325862	0.689	0.576	1.32e-21	A.Macs	Dock10
Hprt	1.04e-25	0.320512	0.691	0.588	1.5e-21	A.Macs	Hprt
Shtn1	1.49e-25	0.426454	0.456	0.318	2.15e-21	A.Macs	Shtn1
C2cd2l	1.81e-25	0.367315	0.203	0.069	2.6e-21	A.Macs	C2cd2l
Neu1	1.87e-25	0.385082	0.326	0.172	2.69e-21	A.Macs	Neu1
Insr	2.36e-25	0.374091	0.238	0.097	3.4e-21	A.Macs	Insr
Pqlc3	2.5e-25	0.397364	0.391	0.246	3.6e-21	A.Macs	Pqlc3
Clta	2.68e-25	0.23793	0.884	0.849	3.85e-21	A.Macs	Clta
Flna	2.78e-25	0.338074	0.724	0.636	3.99e-21	A.Macs	Flna
Acaa1a	3.98e-25	0.381827	0.538	0.418	5.72e-21	A.Macs	Acaa1a
Gng5	5.34e-25	0.224247	0.88	0.872	7.68e-21	A.Macs	Gng5
Fndc3b	5.4e-25	0.371894	0.313	0.161	7.76e-21	A.Macs	Fndc3b
Map1lc3b	5.58e-25	0.342392	0.709	0.639	8.02e-21	A.Macs	Map1lc3b
Trpv2	9.32e-25	0.418269	0.426	0.293	1.34e-20	A.Macs	Trpv2
S100a13	1.2e-24	0.336277	0.708	0.644	1.73e-20	A.Macs	S100a13
Pgd	1.57e-24	0.36485	0.484	0.339	2.25e-20	A.Macs	Pgd
Eif4g2	2.28e-24	0.289652	0.773	0.699	3.27e-20	A.Macs	Eif4g2
Ptms	2.46e-24	0.267361	0.774	0.633	3.54e-20	A.Macs	Ptms
Mycbp2	6.23e-24	0.378991	0.608	0.491	8.96e-20	A.Macs	Mycbp2
Tor1aip2	6.52e-24	0.384907	0.369	0.222	9.37e-20	A.Macs	Tor1aip2
Emilin1	8.47e-24	0.38648	0.208	0.077	1.22e-19	A.Macs	Emilin1
B4galnt1	1.38e-23	0.369671	0.519	0.391	1.98e-19	A.Macs	B4galnt1
Lcor	1.59e-23	0.353249	0.226	0.093	2.28e-19	A.Macs	Lcor
AF251705	2.79e-23	0.271477	0.667	0.54	4e-19	A.Macs	AF251705
Gas2l1	3.01e-23	0.355166	0.212	0.083	4.32e-19	A.Macs	Gas2l1
Pdia4	3.72e-23	0.367031	0.477	0.35	5.35e-19	A.Macs	Pdia4
Ifrd1	4.21e-23	0.408939	0.436	0.295	6.05e-19	A.Macs	Ifrd1
Soat1	4.64e-23	0.365547	0.485	0.349	6.67e-19	A.Macs	Soat1
Nedd9	4.91e-23	0.343405	0.375	0.225	7.06e-19	A.Macs	Nedd9
Sypl	6.35e-23	0.328561	0.536	0.402	9.12e-19	A.Macs	Sypl
Dnase2a	1.22e-22	0.4052	0.303	0.165	1.75e-18	A.Macs	Dnase2a
Lyrm4	1.93e-22	0.323883	0.202	0.078	2.77e-18	A.Macs	Lyrm4
Larp4b	2.22e-22	0.346659	0.53	0.409	3.19e-18	A.Macs	Larp4b
Lcp1	2.51e-22	0.227612	0.883	0.842	3.61e-18	A.Macs	Lcp1
Sla	2.84e-22	0.332862	0.641	0.538	4.08e-18	A.Macs	Sla
Mfsd12	3.79e-22	0.390134	0.241	0.111	5.45e-18	A.Macs	Mfsd12
Tgfbr1	4.96e-22	0.33182	0.543	0.404	7.12e-18	A.Macs	Tgfbr1
Gadd45g	5.73e-22	0.389018	0.321	0.178	8.24e-18	A.Macs	Gadd45g
Mapk1	6.79e-22	0.356083	0.516	0.398	9.75e-18	A.Macs	Mapk1
2010107E04Rik	9.5e-22	0.259978	0.808	0.767	1.37e-17	A.Macs	2010107E04Rik
Abhd17c	1.07e-21	0.368837	0.299	0.163	1.54e-17	A.Macs	Abhd17c
Ppt2	1.52e-21	0.384884	0.379	0.247	2.18e-17	A.Macs	Ppt2
Cd33	1.76e-21	0.33872	0.349	0.204	2.53e-17	A.Macs	Cd33
Hiatl1	1.78e-21	0.324464	0.517	0.392	2.55e-17	A.Macs	Hiatl1
Ctsz	2.23e-21	0.234424	0.895	0.872	3.2e-17	A.Macs	Ctsz
Lpp	2.47e-21	0.327014	0.249	0.118	3.56e-17	A.Macs	Lpp
Ggta1	3.92e-21	0.341874	0.321	0.183	5.64e-17	A.Macs	Ggta1
mt-Nd5	3.96e-21	0.390392	0.636	0.559	5.69e-17	A.Macs	mt-Nd5
Tmcc3	5.54e-21	0.341998	0.307	0.17	7.96e-17	A.Macs	Tmcc3
Ano6	6.09e-21	0.368023	0.293	0.163	8.75e-17	A.Macs	Ano6
Cyth3	7.25e-21	0.338285	0.316	0.175	1.04e-16	A.Macs	Cyth3
Vim	7.86e-21	0.202559	0.953	0.893	1.13e-16	A.Macs	Vim
Pcyox1	1.01e-20	0.365499	0.275	0.145	1.45e-16	A.Macs	Pcyox1
Rnh1	1.5e-20	0.328475	0.663	0.608	2.16e-16	A.Macs	Rnh1
Taldo1	1.64e-20	0.204329	0.89	0.854	2.36e-16	A.Macs	Taldo1
Rxra	1.88e-20	0.321053	0.249	0.12	2.71e-16	A.Macs	Rxra
S100a10	2.12e-20	0.20022	0.892	0.804	3.05e-16	A.Macs	S100a10
Nck1	3e-20	0.343961	0.379	0.244	4.31e-16	A.Macs	Nck1
Adgre11	5.31e-20	0.257233	0.478	0.33	7.64e-16	A.Macs	Adgre1
Bola2	5.53e-20	0.320355	0.621	0.529	7.95e-16	A.Macs	Bola2
Plekhb2	5.79e-20	0.354128	0.405	0.281	8.33e-16	A.Macs	Plekhb2
Nucb2	5.87e-20	0.349415	0.352	0.225	8.43e-16	A.Macs	Nucb2
Hnrnpa0	7.2e-20	0.348992	0.377	0.25	1.04e-15	A.Macs	Hnrnpa0
Pdlim1	8.71e-20	0.335387	0.533	0.426	1.25e-15	A.Macs	Pdlim1
Actr2	1.43e-19	0.257552	0.794	0.741	2.05e-15	A.Macs	Actr2
Asph	1.6e-19	0.332085	0.328	0.193	2.29e-15	A.Macs	Asph
Cxcl2	1.89e-19	0.717048	0.378	0.247	2.72e-15	A.Macs	Cxcl2
2011-09-01	2.1e-19	0.333564	0.445	0.324	3.01e-15	A.Macs	2011-09-01
Ccni	2.29e-19	0.327444	0.534	0.432	3.29e-15	A.Macs	Ccni
Bzw2	2.35e-19	0.346355	0.26	0.14	3.38e-15	A.Macs	Bzw2
Cd274	2.5e-19	0.310555	0.245	0.12	3.59e-15	A.Macs	Cd274
Clec2d	2.68e-19	0.361751	0.473	0.349	3.85e-15	A.Macs	Clec2d
Tmed5	2.94e-19	0.296675	0.626	0.546	4.23e-15	A.Macs	Tmed5
Mpp1	6.29e-19	0.321601	0.453	0.328	9.04e-15	A.Macs	Mpp1
Ndufv3	6.56e-19	0.318615	0.599	0.509	9.42e-15	A.Macs	Ndufv3
Tmem238	7.35e-19	0.32765	0.302	0.178	1.06e-14	A.Macs	Tmem238
Lsr	7.74e-19	0.375614	0.321	0.202	1.11e-14	A.Macs	Lsr
Znrf1	9.31e-19	0.326319	0.26	0.138	1.34e-14	A.Macs	Znrf1
Slc29a1	1.97e-18	0.339984	0.382	0.255	2.84e-14	A.Macs	Slc29a1
Gmds	2.12e-18	0.307822	0.226	0.112	3.05e-14	A.Macs	Gmds
Ugcg	2.33e-18	0.364104	0.329	0.213	3.35e-14	A.Macs	Ugcg
Dynll1	2.37e-18	0.220532	0.866	0.845	3.41e-14	A.Macs	Dynll1
Pfkfb4	2.44e-18	0.353131	0.268	0.149	3.5e-14	A.Macs	Pfkfb4
Ubash3b	3.07e-18	0.355423	0.33	0.213	4.41e-14	A.Macs	Ubash3b
Pon3	3.16e-18	0.295955	0.224	0.108	4.54e-14	A.Macs	Pon3
Rassf3	3.73e-18	0.351	0.442	0.325	5.37e-14	A.Macs	Rassf3
Sgpl1	4.73e-18	0.31938	0.337	0.212	6.8e-14	A.Macs	Sgpl1
Cyp4v3	4.94e-18	0.299151	0.235	0.119	7.1e-14	A.Macs	Cyp4v3
Uhmk1	6.12e-18	0.335877	0.294	0.176	8.8e-14	A.Macs	Uhmk1
Atp6ap2	6.57e-18	0.290555	0.599	0.519	9.44e-14	A.Macs	Atp6ap2
Cltc1	9.67e-18	0.236862	0.623	0.524	1.39e-13	A.Macs	Cltc
Grina	1.69e-17	0.354561	0.351	0.236	2.42e-13	A.Macs	Grina
Ifi27	1.89e-17	0.322951	0.351	0.229	2.72e-13	A.Macs	Ifi27
Dpep2	3.04e-17	0.327068	0.32	0.201	4.37e-13	A.Macs	Dpep2
Rpn1	5.12e-17	0.363858	0.433	0.332	7.37e-13	A.Macs	Rpn1
Atp6v1f	6.54e-17	0.229665	0.787	0.778	9.39e-13	A.Macs	Atp6v1f
Papd5	7.47e-17	0.29745	0.243	0.131	1.07e-12	A.Macs	Papd5
Mrps6	8.52e-17	0.285529	0.237	0.127	1.22e-12	A.Macs	Mrps6
Mien1	9.02e-17	0.300056	0.528	0.441	1.3e-12	A.Macs	Mien1
Eif3a	9.22e-17	0.268246	0.668	0.601	1.33e-12	A.Macs	Eif3a
Pdia6	1e-16	0.252179	0.718	0.646	1.44e-12	A.Macs	Pdia6
Cox6a1	1e-16	0.205665	0.835	0.826	1.44e-12	A.Macs	Cox6a1
Mtss1	1.01e-16	0.330145	0.35	0.234	1.45e-12	A.Macs	Mtss1
Ppp2cb	1.02e-16	0.282343	0.232	0.12	1.47e-12	A.Macs	Ppp2cb
Gnaq	1.09e-16	0.319432	0.351	0.235	1.57e-12	A.Macs	Gnaq
Atp6v1a	1.14e-16	0.307848	0.384	0.269	1.64e-12	A.Macs	Atp6v1a
Wdfy3	1.67e-16	0.308168	0.271	0.157	2.4e-12	A.Macs	Wdfy3
Tuba4a	1.75e-16	0.317902	0.336	0.219	2.51e-12	A.Macs	Tuba4a
Ap3s1	1.76e-16	0.302958	0.505	0.416	2.54e-12	A.Macs	Ap3s1
Ndufa2	1.77e-16	0.225373	0.806	0.767	2.54e-12	A.Macs	Ndufa2
Siglece	2.61e-16	0.296177	0.232	0.122	3.76e-12	A.Macs	Siglece
Snx27	3.58e-16	0.317283	0.251	0.141	5.15e-12	A.Macs	Snx27
Mrps15	3.92e-16	0.306059	0.431	0.33	5.63e-12	A.Macs	Mrps15
Man2a2	5.09e-16	0.30549	0.22	0.113	7.31e-12	A.Macs	Man2a2
Fosb	5.57e-16	0.398827	0.33	0.221	8.01e-12	A.Macs	Fosb
Luzp1	5.63e-16	0.305756	0.278	0.17	8.1e-12	A.Macs	Luzp1
Ndufa5	5.82e-16	0.282685	0.538	0.451	8.37e-12	A.Macs	Ndufa5
Mum1	8e-16	0.344643	0.288	0.179	1.15e-11	A.Macs	Mum1
Arl8a	9.21e-16	0.314235	0.361	0.251	1.32e-11	A.Macs	Arl8a
Ctnnd1	1.05e-15	0.316189	0.247	0.14	1.51e-11	A.Macs	Ctnnd1
BC005537	1.1e-15	0.255432	0.687	0.63	1.59e-11	A.Macs	BC005537
Svil	1.11e-15	0.292365	0.373	0.256	1.6e-11	A.Macs	Svil
Atp13a2	1.17e-15	0.336471	0.27	0.16	1.68e-11	A.Macs	Atp13a2
Atp6v0d1	1.2e-15	0.285432	0.544	0.461	1.72e-11	A.Macs	Atp6v0d1
Fabp4	1.39e-15	0.423812	0.287	0.172	2e-11	A.Macs	Fabp4
Tbxas1	1.55e-15	0.331207	0.321	0.212	2.23e-11	A.Macs	Tbxas1
Manf	1.64e-15	0.274902	0.634	0.569	2.36e-11	A.Macs	Manf
Mroh1	4.31e-15	0.311488	0.206	0.108	6.19e-11	A.Macs	Mroh1
Sh3tc1	6.33e-15	0.319201	0.24	0.138	9.1e-11	A.Macs	Sh3tc1
Lrrc58	7.05e-15	0.280647	0.573	0.502	1.01e-10	A.Macs	Lrrc58
Tmem256	7.07e-15	0.263241	0.674	0.613	1.02e-10	A.Macs	Tmem256
Rhoq	7.82e-15	0.267107	0.258	0.151	1.12e-10	A.Macs	Rhoq
Vkorc1l1	8.64e-15	0.285308	0.245	0.143	1.24e-10	A.Macs	Vkorc1l1
Wdr1	1.45e-14	0.263966	0.65	0.601	2.08e-10	A.Macs	Wdr1
Ddx3x	1.53e-14	0.273564	0.553	0.476	2.19e-10	A.Macs	Ddx3x
Mrpl51	1.61e-14	0.296514	0.428	0.324	2.31e-10	A.Macs	Mrpl51
Tnfrsf21	1.78e-14	0.319118	0.363	0.259	2.56e-10	A.Macs	Tnfrsf21
Hadhb	1.8e-14	0.305564	0.383	0.291	2.59e-10	A.Macs	Hadhb
Tgfb1	1.81e-14	0.249371	0.696	0.655	2.6e-10	A.Macs	Tgfb1
Top1	2.04e-14	0.265537	0.57	0.504	2.93e-10	A.Macs	Top1
Lamp2	2.42e-14	0.208741	0.683	0.589	3.48e-10	A.Macs	Lamp2
Polr2a	2.48e-14	0.287213	0.378	0.276	3.57e-10	A.Macs	Polr2a
Rab1a	2.61e-14	0.271628	0.564	0.492	3.75e-10	A.Macs	Rab1a
Atp6ap1	2.69e-14	0.301361	0.577	0.507	3.86e-10	A.Macs	Atp6ap1
Hpcal1	2.86e-14	0.276606	0.49	0.399	4.12e-10	A.Macs	Hpcal1
Hadha	3.21e-14	0.311634	0.329	0.232	4.61e-10	A.Macs	Hadha
Sqstm1	3.98e-14	0.312295	0.446	0.359	5.73e-10	A.Macs	Sqstm1
Cox6b2	4.03e-14	0.334037	0.253	0.152	5.79e-10	A.Macs	Cox6b2
Mif	4.08e-14	0.292959	0.491	0.419	5.86e-10	A.Macs	Mif
Sav1	5.25e-14	0.295092	0.247	0.15	7.55e-10	A.Macs	Sav1
Arhgap31	6.48e-14	0.321528	0.424	0.33	9.31e-10	A.Macs	Arhgap31
Apbb1ip	8.51e-14	0.230614	0.563	0.469	1.22e-09	A.Macs	Apbb1ip
Pygo2	1.18e-13	0.293741	0.216	0.123	1.7e-09	A.Macs	Pygo2
Atp1b3	1.54e-13	0.251352	0.617	0.548	2.22e-09	A.Macs	Atp1b3
Frrs1	1.77e-13	0.268716	0.205	0.111	2.54e-09	A.Macs	Frrs1
Vdac2	1.87e-13	0.264207	0.588	0.534	2.68e-09	A.Macs	Vdac2
Lgals8	2.03e-13	0.260246	0.24	0.139	2.92e-09	A.Macs	Lgals8
Sh3bgrl	2.17e-13	0.223124	0.725	0.697	3.12e-09	A.Macs	Sh3bgrl
Map1lc3a	2.25e-13	0.307312	0.335	0.242	3.23e-09	A.Macs	Map1lc3a
Runx2	2.33e-13	0.211294	0.232	0.128	3.34e-09	A.Macs	Runx2
Timm13	4.06e-13	0.246053	0.632	0.599	5.83e-09	A.Macs	Timm13
Acads	4.56e-13	0.280745	0.261	0.166	6.56e-09	A.Macs	Acads
Arrdc4	4.76e-13	0.271878	0.295	0.197	6.84e-09	A.Macs	Arrdc4
Myl12a	5.45e-13	0.202467	0.814	0.809	7.84e-09	A.Macs	Myl12a
Tmem189	8.27e-13	0.295679	0.275	0.182	1.19e-08	A.Macs	Tmem189
Nufip2	8.9e-13	0.309631	0.326	0.235	1.28e-08	A.Macs	Nufip2
Fkbp2	1.09e-12	0.260016	0.566	0.51	1.57e-08	A.Macs	Fkbp2
M6pr	1.29e-12	0.244693	0.583	0.533	1.85e-08	A.Macs	M6pr
1600014C10Rik	1.61e-12	0.268798	0.275	0.177	2.31e-08	A.Macs	1600014C10Rik
Krcc1	2.18e-12	0.269559	0.549	0.492	3.13e-08	A.Macs	Krcc1
Dennd4c	2.21e-12	0.256857	0.205	0.116	3.17e-08	A.Macs	Dennd4c
Srp14	2.51e-12	0.241005	0.635	0.603	3.61e-08	A.Macs	Srp14
Snrk	2.62e-12	0.267236	0.307	0.213	3.77e-08	A.Macs	Snrk
Hspa9	2.63e-12	0.282677	0.369	0.283	3.79e-08	A.Macs	Hspa9
Klf7	2.84e-12	0.26512	0.228	0.139	4.08e-08	A.Macs	Klf7
Mpc1	2.99e-12	0.253952	0.571	0.51	4.29e-08	A.Macs	Mpc1
Tbc1d9	3.87e-12	0.297892	0.342	0.251	5.56e-08	A.Macs	Tbc1d9
Dync1i2	4.48e-12	0.248577	0.585	0.532	6.44e-08	A.Macs	Dync1i2
Rassf5	4.5e-12	0.267125	0.446	0.375	6.46e-08	A.Macs	Rassf5
Ivns1abp	5.75e-12	0.257319	0.529	0.454	8.26e-08	A.Macs	Ivns1abp
Gls	5.97e-12	0.28691	0.419	0.335	8.58e-08	A.Macs	Gls
Fam118b	6.12e-12	0.269976	0.213	0.127	8.8e-08	A.Macs	Fam118b
Ptk2b	6.57e-12	0.242419	0.35	0.256	9.44e-08	A.Macs	Ptk2b
Nagk	7.26e-12	0.302062	0.333	0.25	1.04e-07	A.Macs	Nagk
Rabac1	8.23e-12	0.241991	0.605	0.56	1.18e-07	A.Macs	Rabac1
Rnf1491	8.3e-12	0.241095	0.541	0.457	1.19e-07	A.Macs	Rnf149
Sel1l	1.05e-11	0.283616	0.325	0.232	1.5e-07	A.Macs	Sel1l
Qk	1.23e-11	0.268936	0.515	0.448	1.76e-07	A.Macs	Qk
Saraf	1.49e-11	0.291964	0.462	0.399	2.14e-07	A.Macs	Saraf
Atp6v1c1	1.5e-11	0.270466	0.364	0.28	2.16e-07	A.Macs	Atp6v1c1
Fbxl5	1.6e-11	0.291703	0.419	0.345	2.3e-07	A.Macs	Fbxl5
Mfsd1	1.76e-11	0.274183	0.332	0.245	2.52e-07	A.Macs	Mfsd1
P2ry14	1.86e-11	0.27195	0.285	0.195	2.67e-07	A.Macs	P2ry14
Rab32	1.87e-11	0.244416	0.499	0.428	2.69e-07	A.Macs	Rab32
Cd36	2.68e-11	0.250692	0.558	0.474	3.85e-07	A.Macs	Cd36
Rras2	2.85e-11	0.248401	0.216	0.131	4.1e-07	A.Macs	Rras2
Ndufa1	2.87e-11	0.213966	0.634	0.607	4.12e-07	A.Macs	Ndufa1
Hip1	3.09e-11	0.205261	0.352	0.258	4.44e-07	A.Macs	Hip1
Dnajc5	3.5e-11	0.274233	0.38	0.305	5.03e-07	A.Macs	Dnajc5
Rin2	3.83e-11	0.239093	0.219	0.133	5.51e-07	A.Macs	Rin2
Diaph2	4.1e-11	0.254736	0.305	0.215	5.89e-07	A.Macs	Diaph2
Cln3	5.17e-11	0.28637	0.24	0.156	7.42e-07	A.Macs	Cln3
Gpr137b	6.57e-11	0.277868	0.361	0.283	9.44e-07	A.Macs	Gpr137b
Arl8b	7.78e-11	0.277073	0.373	0.296	1.12e-06	A.Macs	Arl8b
Ccr1	8.19e-11	0.238918	0.24	0.151	1.18e-06	A.Macs	Ccr1
Copa	8.98e-11	0.283527	0.401	0.331	1.29e-06	A.Macs	Copa
Fam168b	9.22e-11	0.277995	0.333	0.254	1.33e-06	A.Macs	Fam168b
Arf3	9.3e-11	0.277469	0.411	0.343	1.34e-06	A.Macs	Arf3
Stom	1.01e-10	0.275844	0.35	0.268	1.45e-06	A.Macs	Stom
Hnrnph1	1.09e-10	0.245224	0.511	0.451	1.56e-06	A.Macs	Hnrnph1
Lrrc8d	1.2e-10	0.246469	0.264	0.178	1.72e-06	A.Macs	Lrrc8d
N4bp1	1.28e-10	0.267165	0.29	0.207	1.83e-06	A.Macs	N4bp1
Atp5g1	1.29e-10	0.213671	0.686	0.666	1.86e-06	A.Macs	Atp5g1
Mt2	1.48e-10	0.534187	0.301	0.204	2.12e-06	A.Macs	Mt2
Emc7	1.58e-10	0.253417	0.471	0.411	2.27e-06	A.Macs	Emc7
Bcl2l11	1.88e-10	0.266305	0.232	0.151	2.7e-06	A.Macs	Bcl2l11
Abca11	1.92e-10	0.213433	0.225	0.138	2.76e-06	A.Macs	Abca1
Il6st	1.99e-10	0.299781	0.257	0.18	2.85e-06	A.Macs	Il6st
B4galt1	2e-10	0.2492	0.282	0.195	2.87e-06	A.Macs	B4galt1
Acly	2.03e-10	0.243603	0.355	0.278	2.91e-06	A.Macs	Acly
Senp2	2.33e-10	0.229322	0.221	0.14	3.35e-06	A.Macs	Senp2
Slc39a1	2.36e-10	0.290243	0.28	0.197	3.39e-06	A.Macs	Slc39a1
Fam96a	2.63e-10	0.205847	0.586	0.528	3.78e-06	A.Macs	Fam96a
Tusc3	2.69e-10	0.23796	0.246	0.167	3.86e-06	A.Macs	Tusc3
Fry	2.77e-10	0.263588	0.232	0.151	3.98e-06	A.Macs	Fry
Sec31a	2.88e-10	0.256801	0.229	0.151	4.14e-06	A.Macs	Sec31a
Ndufab1	2.93e-10	0.226214	0.527	0.467	4.21e-06	A.Macs	Ndufab1
Eif5b	3.27e-10	0.237723	0.581	0.54	4.7e-06	A.Macs	Eif5b
Sh3glb1	3.38e-10	0.206369	0.673	0.632	4.86e-06	A.Macs	Sh3glb1
Pnpla2	3.4e-10	0.265913	0.219	0.142	4.88e-06	A.Macs	Pnpla2
Setd8	3.86e-10	0.270033	0.29	0.208	5.54e-06	A.Macs	Setd8
Mylip	4.34e-10	0.241652	0.203	0.125	6.23e-06	A.Macs	Mylip
Ubqln1	4.46e-10	0.262927	0.304	0.225	6.41e-06	A.Macs	Ubqln1
Emc8	4.85e-10	0.269388	0.302	0.232	6.97e-06	A.Macs	Emc8
Gmcl1	5.24e-10	0.232962	0.222	0.143	7.53e-06	A.Macs	Gmcl1
Rps6ka3	6.15e-10	0.258384	0.355	0.281	8.84e-06	A.Macs	Rps6ka3
Ndufs5	6.18e-10	0.201047	0.569	0.522	8.88e-06	A.Macs	Ndufs5
Cav2	7.16e-10	0.228986	0.256	0.175	1.03e-05	A.Macs	Cav2
Tbc1d20	7.37e-10	0.253422	0.221	0.145	1.06e-05	A.Macs	Tbc1d20
Tmem160	7.53e-10	0.24208	0.572	0.523	1.08e-05	A.Macs	Tmem160
Map3k5	8.41e-10	0.2501	0.25	0.173	1.21e-05	A.Macs	Map3k5
Akap13	8.7e-10	0.212954	0.714	0.689	1.25e-05	A.Macs	Akap13
Esyt2	9.36e-10	0.230711	0.204	0.128	1.35e-05	A.Macs	Esyt2
Mfsd5	1.16e-09	0.24951	0.215	0.139	1.67e-05	A.Macs	Mfsd5
Stxbp2	1.48e-09	0.253627	0.337	0.264	2.12e-05	A.Macs	Stxbp2
Adam9	1.51e-09	0.211915	0.223	0.141	2.17e-05	A.Macs	Adam9
Arhgef2	2.11e-09	0.269413	0.339	0.269	3.03e-05	A.Macs	Arhgef2
Sidt2	2.16e-09	0.234285	0.211	0.135	3.11e-05	A.Macs	Sidt2
C3	2.17e-09	0.214301	0.301	0.211	3.12e-05	A.Macs	C3
Hcst	2.23e-09	0.250584	0.347	0.273	3.21e-05	A.Macs	Hcst
Casp8	2.61e-09	0.248905	0.396	0.332	3.75e-05	A.Macs	Casp8
Anxa11	2.82e-09	0.239279	0.292	0.221	4.05e-05	A.Macs	Anxa11
Vps29	3.07e-09	0.228434	0.483	0.433	4.42e-05	A.Macs	Vps29
Cnpy2	3.56e-09	0.229042	0.335	0.261	5.11e-05	A.Macs	Cnpy2
Usf2	4.85e-09	0.258761	0.38	0.317	6.97e-05	A.Macs	Usf2
Znhit1	5.13e-09	0.222355	0.501	0.444	7.37e-05	A.Macs	Znhit1
Tnks2	5.32e-09	0.2566	0.315	0.246	7.65e-05	A.Macs	Tnks2
Il4ra	5.38e-09	0.27757	0.229	0.157	7.73e-05	A.Macs	Il4ra
Ddb1	5.51e-09	0.239496	0.245	0.172	7.91e-05	A.Macs	Ddb1
Commd3	5.98e-09	0.240897	0.376	0.305	8.59e-05	A.Macs	Commd3
Trip12	7e-09	0.256444	0.354	0.292	0.000100613	A.Macs	Trip12
Adrb2	7.51e-09	0.201931	0.512	0.458	0.000107942	A.Macs	Adrb2
Slc25a36	7.7e-09	0.27465	0.294	0.223	0.000110741	A.Macs	Slc25a36
Pdcd6ip	8.1e-09	0.241629	0.43	0.374	0.000116499	A.Macs	Pdcd6ip
Naa50	8.84e-09	0.224149	0.454	0.396	0.000127072	A.Macs	Naa50
Tgoln1	1.03e-08	0.217809	0.383	0.315	0.00014865	A.Macs	Tgoln1
Sec63	1.1e-08	0.220917	0.208	0.138	0.00015825	A.Macs	Sec63
B930036N10Rik	1.13e-08	0.317781	0.223	0.15	0.000161917	A.Macs	B930036N10Rik
Nsf	1.22e-08	0.235442	0.287	0.218	0.000176065	A.Macs	Nsf
Gmfb	1.3e-08	0.256396	0.308	0.242	0.000187136	A.Macs	Gmfb
Nktr	1.47e-08	0.27888	0.451	0.41	0.000211663	A.Macs	Nktr
Nenf	1.51e-08	0.238809	0.341	0.281	0.000217491	A.Macs	Nenf
Batf	1.53e-08	0.218845	0.213	0.144	0.000220259	A.Macs	Batf
Ndufb2	1.56e-08	0.2135	0.506	0.461	0.000223734	A.Macs	Ndufb2
Nfix	1.59e-08	0.237806	0.228	0.157	0.000229033	A.Macs	Nfix
Myo9b	1.62e-08	0.241488	0.286	0.217	0.000232941	A.Macs	Myo9b
Aebp2	1.66e-08	0.223466	0.275	0.201	0.000238791	A.Macs	Aebp2
Rock2	1.92e-08	0.239439	0.308	0.241	0.000275636	A.Macs	Rock2
Cib1	2.02e-08	0.210961	0.426	0.361	0.000289908	A.Macs	Cib1
Klf10	2.21e-08	0.250585	0.377	0.312	0.000317662	A.Macs	Klf10
Mark2	2.3e-08	0.275873	0.317	0.255	0.000331304	A.Macs	Mark2
Ffar4	2.34e-08	0.219243	0.227	0.156	0.000335751	A.Macs	Ffar4
Riok3	2.36e-08	0.231822	0.38	0.319	0.000339856	A.Macs	Riok3
Usp50	2.58e-08	0.228162	0.333	0.268	0.000371423	A.Macs	Usp50
Adam17	2.61e-08	0.266063	0.288	0.223	0.000375812	A.Macs	Adam17
Chd4	2.62e-08	0.250988	0.403	0.344	0.000376748	A.Macs	Chd4
Mical1	2.74e-08	0.240211	0.26	0.191	0.000394135	A.Macs	Mical1
Plod3	2.75e-08	0.266611	0.333	0.264	0.000395311	A.Macs	Plod3
Aldh3b1	2.89e-08	0.231787	0.331	0.263	0.000415119	A.Macs	Aldh3b1
Dip2b	2.98e-08	0.227686	0.232	0.163	0.00042852	A.Macs	Dip2b
Tspan14	3.43e-08	0.21747	0.311	0.242	0.000493414	A.Macs	Tspan14
Tex264	3.59e-08	0.236336	0.217	0.151	0.000515858	A.Macs	Tex264
Sod2	3.88e-08	0.2219	0.422	0.373	0.000557128	A.Macs	Sod2
Gars	4.23e-08	0.244458	0.314	0.249	0.00060778	A.Macs	Gars
Itgb51	4.23e-08	0.220333	0.26	0.188	0.000607985	A.Macs	Itgb5
Gak	5.17e-08	0.218502	0.237	0.168	0.000743063	A.Macs	Gak
Gm10263	5.29e-08	0.246033	0.217	0.152	0.000759717	A.Macs	Gm10263
Rab8b	5.93e-08	0.202453	0.5	0.459	0.000852675	A.Macs	Rab8b
Morf4l2	6.27e-08	0.212251	0.493	0.461	0.00090137	A.Macs	Morf4l2
Capza1	6.79e-08	0.201067	0.581	0.574	0.000975755	A.Macs	Capza1
Purb	8.13e-08	0.228626	0.405	0.348	0.00116826	A.Macs	Purb
Rragc	1.06e-07	0.224056	0.261	0.196	0.00151957	A.Macs	Rragc
Nipa2	1.17e-07	0.245424	0.406	0.36	0.00168528	A.Macs	Nipa2
Cat	1.31e-07	0.209024	0.429	0.377	0.00188441	A.Macs	Cat
Acadm	1.96e-07	0.214546	0.314	0.253	0.00281284	A.Macs	Acadm
Stt3b	2.05e-07	0.23075	0.293	0.233	0.0029439	A.Macs	Stt3b
Sptlc2	2.3e-07	0.215573	0.328	0.264	0.0033019	A.Macs	Sptlc2
Ppp1r18	2.35e-07	0.230316	0.378	0.327	0.00337597	A.Macs	Ppp1r18
Taok1	2.52e-07	0.212831	0.321	0.256	0.00362766	A.Macs	Taok1
Sowahc	2.84e-07	0.22316	0.333	0.268	0.00408868	A.Macs	Sowahc
Tmod3	3.06e-07	0.217179	0.335	0.281	0.00440045	A.Macs	Tmod3
2610001J05Rik	3.1e-07	0.200509	0.438	0.392	0.00446072	A.Macs	2610001J05Rik
Wdr83os	3.48e-07	0.222355	0.43	0.392	0.00500651	A.Macs	Wdr83os
Srsf6	3.51e-07	0.216196	0.507	0.481	0.00504004	A.Macs	Srsf6
Parl	3.51e-07	0.204685	0.349	0.293	0.00504177	A.Macs	Parl
Zdhhc21	3.9e-07	0.223228	0.246	0.184	0.00561036	A.Macs	Zdhhc21
Tulp4	4.7e-07	0.209672	0.218	0.157	0.00675843	A.Macs	Tulp4
Far1	5.17e-07	0.21254	0.458	0.419	0.00742703	A.Macs	Far1
Pik3r5	5.22e-07	0.22263	0.232	0.173	0.00750471	A.Macs	Pik3r5
Cap1	5.53e-07	0.22965	0.339	0.282	0.00795064	A.Macs	Cap1
Etfa	6.03e-07	0.209237	0.379	0.327	0.00867169	A.Macs	Etfa
Uap1l1	6.03e-07	0.219677	0.217	0.157	0.00867381	A.Macs	Uap1l1
Gm26917	6.88e-07	0.316392	0.435	0.413	0.00989253	A.Macs	Gm26917
Epb41l2	7.13e-07	0.212484	0.27	0.213	0.0102498	A.Macs	Epb41l2
Ogdh	7.53e-07	0.211812	0.282	0.226	0.0108173	A.Macs	Ogdh
Esyt1	8.43e-07	0.269203	0.331	0.282	0.0121141	A.Macs	Esyt1
Hmgcs1	8.77e-07	0.207231	0.233	0.171	0.0126033	A.Macs	Hmgcs1
Acot13	9.26e-07	0.20766	0.231	0.172	0.0133097	A.Macs	Acot13
Fam168a	9.56e-07	0.229891	0.214	0.157	0.0137351	A.Macs	Fam168a
Fkbp5	1.14e-06	0.220106	0.229	0.17	0.0164466	A.Macs	Fkbp5
Eci2	1.17e-06	0.202612	0.229	0.171	0.016855	A.Macs	Eci2
Npepps	1.29e-06	0.21287	0.231	0.172	0.0185973	A.Macs	Npepps
Elovl5	1.32e-06	0.203756	0.383	0.337	0.0189588	A.Macs	Elovl5
Kif1b	1.54e-06	0.205186	0.226	0.166	0.0220738	A.Macs	Kif1b
1110008P14Rik	2.02e-06	0.219745	0.269	0.218	0.0290015	A.Macs	1110008P14Rik
Ndufb6	2.19e-06	0.209002	0.412	0.38	0.0315214	A.Macs	Ndufb6
Trib1	2.28e-06	0.259915	0.374	0.327	0.0327055	A.Macs	Trib1
Ggnbp2	2.37e-06	0.214784	0.412	0.373	0.0341239	A.Macs	Ggnbp2
Egr1	2.63e-06	0.262121	0.451	0.389	0.0377353	A.Macs	Egr1
Atp6v1d	3.34e-06	0.205835	0.378	0.333	0.0480652	A.Macs	Atp6v1d
Per1	3.54e-06	0.218285	0.256	0.202	0.0509246	A.Macs	Per1
Csnk1e	3.95e-06	0.227863	0.272	0.222	0.0567707	A.Macs	Csnk1e
Cisd1	4.03e-06	0.200318	0.338	0.292	0.0579402	A.Macs	Cisd1
Tcirg1	6.89e-06	0.228228	0.268	0.218	0.0990855	A.Macs	Tcirg1
Acox3	7.46e-06	0.217047	0.236	0.185	0.107259	A.Macs	Acox3
Syk	1.03e-05	0.216635	0.403	0.37	0.147767	A.Macs	Syk
Arl11	1.1e-05	0.203321	0.235	0.187	0.158087	A.Macs	Arl11
Tmem168	1.12e-05	0.210944	0.258	0.209	0.160595	A.Macs	Tmem168
Dync1h1	1.19e-05	0.200704	0.329	0.281	0.171054	A.Macs	Dync1h1
Rab11fip1	1.22e-05	0.20136	0.22	0.17	0.17536	A.Macs	Rab11fip1
Ddx6	1.26e-05	0.204632	0.35	0.311	0.180784	A.Macs	Ddx6
Cyp4f16	1.36e-05	0.225811	0.237	0.191	0.19614	A.Macs	Cyp4f16
Atp2a2	1.47e-05	0.221072	0.242	0.195	0.211743	A.Macs	Atp2a2
Ddx46	1.48e-05	0.217784	0.29	0.244	0.21295	A.Macs	Ddx46
Ap1s1	1.81e-05	0.210022	0.233	0.187	0.260531	A.Macs	Ap1s1
Sec61a1	1.95e-05	0.220352	0.304	0.262	0.280627	A.Macs	Sec61a1
Mxd4	1.98e-05	0.201506	0.261	0.213	0.284082	A.Macs	Mxd4
Rab6a	2.14e-05	0.201446	0.371	0.336	0.307413	A.Macs	Rab6a
Hnrnpll	2.73e-05	0.225642	0.28	0.238	0.393	A.Macs	Hnrnpll
Plin3	4.07e-05	0.211513	0.273	0.234	0.584627	A.Macs	Plin3
2810417H13Rik	1.77e-268	2.13919	0.826	0.048	2.54e-264	Prolif. A.Macs	2810417H13Rik
Top2a	4.29e-248	1.86672	0.749	0.04	6.17e-244	Prolif. A.Macs	Top2a
Nusap1	1.41e-239	1.32441	0.593	0.019	2.03e-235	Prolif. A.Macs	Nusap1
Mki67	5.26e-232	1.43186	0.737	0.043	7.56e-228	Prolif. A.Macs	Mki67
Rrm2	1.91e-227	1.44373	0.617	0.025	2.75e-223	Prolif. A.Macs	Rrm2
Cdca3	5.59e-211	1.01202	0.545	0.019	8.04e-207	Prolif. A.Macs	Cdca3
Ccna2	3.81e-205	1.02571	0.545	0.02	5.47e-201	Prolif. A.Macs	Ccna2
Kif15	7.12e-203	0.685684	0.425	0.008	1.02e-198	Prolif. A.Macs	Kif15
Prc1	1.89e-198	1.01253	0.503	0.017	2.72e-194	Prolif. A.Macs	Prc1
Cdk1	3.42e-194	1.13714	0.659	0.042	4.92e-190	Prolif. A.Macs	Cdk1
Ncapd2	8.8e-194	0.938318	0.539	0.023	1.27e-189	Prolif. A.Macs	Ncapd2
Birc5	1.31e-193	1.49969	0.641	0.04	1.88e-189	Prolif. A.Macs	Birc5
Tk1	8.37e-193	0.981428	0.575	0.028	1.2e-188	Prolif. A.Macs	Tk1
Cenpf	7.23e-186	1.07994	0.503	0.019	1.04e-181	Prolif. A.Macs	Cenpf
Uhrf1	1.6e-182	0.91386	0.509	0.022	2.3e-178	Prolif. A.Macs	Uhrf1
Spc25	1.12e-173	0.954726	0.515	0.025	1.61e-169	Prolif. A.Macs	Spc25
Esco2	9.87e-168	0.72482	0.395	0.011	1.42e-163	Prolif. A.Macs	Esco2
Mis18bp1	1.93e-164	0.787574	0.449	0.018	2.77e-160	Prolif. A.Macs	Mis18bp1
Stmn1	1.82e-163	2.29438	0.964	0.191	2.61e-159	Prolif. A.Macs	Stmn1
Asf1b	4.57e-162	0.820868	0.497	0.025	6.56e-158	Prolif. A.Macs	Asf1b
Lockd	3.5e-161	1.03963	0.515	0.028	5.03e-157	Prolif. A.Macs	Lockd
Pbk	7.15e-157	0.778148	0.395	0.013	1.03e-152	Prolif. A.Macs	Pbk
Ccnb2	6.46e-152	0.997141	0.473	0.024	9.29e-148	Prolif. A.Macs	Ccnb2
Ccne2	7.94e-152	0.779818	0.389	0.013	1.14e-147	Prolif. A.Macs	Ccne2
Ube2c	1.55e-151	1.31945	0.515	0.031	2.23e-147	Prolif. A.Macs	Ube2c
Neil3	7.28e-151	0.612186	0.329	0.007	1.05e-146	Prolif. A.Macs	Neil3
Fbxo5	3.6e-150	0.674915	0.413	0.016	5.18e-146	Prolif. A.Macs	Fbxo5
Hmmr	1.54e-147	0.658057	0.347	0.009	2.21e-143	Prolif. A.Macs	Hmmr
Rad51	2.15e-145	0.584669	0.377	0.013	3.09e-141	Prolif. A.Macs	Rad51
Aspm	2.01e-144	0.719491	0.335	0.009	2.89e-140	Prolif. A.Macs	Aspm
Ccnb1	4.42e-142	0.72034	0.401	0.017	6.35e-138	Prolif. A.Macs	Ccnb1
Kif11	5.46e-142	0.681787	0.371	0.013	7.84e-138	Prolif. A.Macs	Kif11
Sgol1	1.13e-140	0.549534	0.311	0.007	1.62e-136	Prolif. A.Macs	Sgol1
Cenpe	1.98e-137	0.758464	0.419	0.02	2.85e-133	Prolif. A.Macs	Cenpe
Ncapg	3.93e-134	0.589644	0.365	0.014	5.64e-130	Prolif. A.Macs	Ncapg
Racgap1	1.99e-132	0.885005	0.557	0.048	2.86e-128	Prolif. A.Macs	Racgap1
Rad51ap1	6.9e-132	0.563543	0.317	0.009	9.92e-128	Prolif. A.Macs	Rad51ap1
Rrm1	2.17e-130	0.843481	0.545	0.046	3.12e-126	Prolif. A.Macs	Rrm1
Tpx2	1.83e-129	0.859011	0.455	0.029	2.64e-125	Prolif. A.Macs	Tpx2
Lig1	9.92e-128	0.819785	0.515	0.04	1.43e-123	Prolif. A.Macs	Lig1
Cdca8	2.44e-127	0.787043	0.461	0.031	3.51e-123	Prolif. A.Macs	Cdca8
Spc24	2.82e-125	0.763082	0.455	0.03	4.05e-121	Prolif. A.Macs	Spc24
Ube2t	1.01e-123	0.667239	0.431	0.027	1.45e-119	Prolif. A.Macs	Ube2t
Cep55	1.48e-123	0.591062	0.329	0.012	2.13e-119	Prolif. A.Macs	Cep55
Smc2	2.3e-123	1.11335	0.677	0.088	3.3e-119	Prolif. A.Macs	Smc2
Bub1	3.31e-122	0.559966	0.329	0.012	4.75e-118	Prolif. A.Macs	Bub1
Hist1h2ap	4.38e-118	1.38379	0.485	0.041	6.3e-114	Prolif. A.Macs	Hist1h2ap
Casc5	1.48e-117	0.741003	0.359	0.017	2.12e-113	Prolif. A.Macs	Casc5
Mad2l1	9.23e-117	0.693391	0.443	0.032	1.33e-112	Prolif. A.Macs	Mad2l1
Hells	4.57e-116	0.635731	0.413	0.026	6.58e-112	Prolif. A.Macs	Hells
Kif20a	3e-113	0.551744	0.293	0.01	4.31e-109	Prolif. A.Macs	Kif20a
Ckap2l	4.16e-113	0.536159	0.311	0.012	5.98e-109	Prolif. A.Macs	Ckap2l
E2f7	1.5e-112	0.46452	0.222	0.003	2.15e-108	Prolif. A.Macs	E2f7
Clspn	2.14e-111	0.558566	0.329	0.015	3.08e-107	Prolif. A.Macs	Clspn
Anln	1.09e-108	0.869146	0.563	0.061	1.56e-104	Prolif. A.Macs	Anln
Ckap2	4.47e-108	0.440957	0.246	0.006	6.42e-104	Prolif. A.Macs	Ckap2
Nuf2	6.15e-108	0.495863	0.275	0.009	8.84e-104	Prolif. A.Macs	Nuf2
Kif23	2.31e-107	0.892476	0.497	0.048	3.32e-103	Prolif. A.Macs	Kif23
Atad2	1.45e-106	0.944756	0.653	0.092	2.08e-102	Prolif. A.Macs	Atad2
Ncaph	1.15e-104	0.433007	0.24	0.006	1.66e-100	Prolif. A.Macs	Ncaph
Shcbp1	2.81e-103	0.580897	0.305	0.014	4.04e-99	Prolif. A.Macs	Shcbp1
Tcf19	5.26e-102	0.556089	0.323	0.017	7.56e-98	Prolif. A.Macs	Tcf19
Ska1	8.18e-102	0.425712	0.251	0.008	1.18e-97	Prolif. A.Macs	Ska1
Kif22	6.15e-101	0.438931	0.257	0.008	8.84e-97	Prolif. A.Macs	Kif22
C330027C09Rik	1.46e-100	0.571113	0.305	0.015	2.1e-96	Prolif. A.Macs	C330027C09Rik
Ccdc34	1.68e-100	0.965353	0.683	0.109	2.42e-96	Prolif. A.Macs	Ccdc34
Dut	1.79e-100	1.00932	0.671	0.106	2.57e-96	Prolif. A.Macs	Dut
Kif2c	2.97e-100	0.34922	0.24	0.007	4.27e-96	Prolif. A.Macs	Kif2c
Cenpa	7.59e-99	0.992894	0.515	0.059	1.09e-94	Prolif. A.Macs	Cenpa
Cdc20	2.14e-98	0.70554	0.311	0.016	3.08e-94	Prolif. A.Macs	Cdc20
Mxd3	9.46e-97	0.4511	0.263	0.01	1.36e-92	Prolif. A.Macs	Mxd3
Hist1h1b	1.3e-96	0.744626	0.329	0.019	1.87e-92	Prolif. A.Macs	Hist1h1b
Cit	2.48e-96	0.493487	0.299	0.015	3.57e-92	Prolif. A.Macs	Cit
Ezh2	2.79e-96	0.807092	0.581	0.079	4.01e-92	Prolif. A.Macs	Ezh2
Kifc1	5.63e-95	0.482245	0.311	0.017	8.1e-91	Prolif. A.Macs	Kifc1
Cenph	1.05e-94	0.466013	0.251	0.009	1.51e-90	Prolif. A.Macs	Cenph
Tacc3	7.11e-94	0.659803	0.419	0.037	1.02e-89	Prolif. A.Macs	Tacc3
Cenpi	8.35e-94	0.337692	0.222	0.006	1.2e-89	Prolif. A.Macs	Cenpi
Ncapg2	2.08e-93	0.537321	0.353	0.024	2.99e-89	Prolif. A.Macs	Ncapg2
Depdc1a	9.66e-92	0.39035	0.228	0.007	1.39e-87	Prolif. A.Macs	Depdc1a
Sgol2a	1.51e-91	0.394472	0.251	0.01	2.17e-87	Prolif. A.Macs	Sgol2a
Kif4	3.03e-91	0.335691	0.21	0.005	4.35e-87	Prolif. A.Macs	Kif4
Kif20b	4.46e-90	0.577784	0.311	0.019	6.41e-86	Prolif. A.Macs	Kif20b
Hist1h2ae	1.29e-89	0.75193	0.365	0.029	1.85e-85	Prolif. A.Macs	Hist1h2ae
Dlgap5	1.84e-87	0.419494	0.257	0.011	2.65e-83	Prolif. A.Macs	Dlgap5
Cdca2	1.07e-86	0.385915	0.222	0.007	1.53e-82	Prolif. A.Macs	Cdca2
Dnajc9	9.46e-86	0.870135	0.641	0.11	1.36e-81	Prolif. A.Macs	Dnajc9
Fam64a	1.38e-85	0.356139	0.204	0.006	1.99e-81	Prolif. A.Macs	Fam64a
Tipin	2.03e-85	0.730595	0.491	0.061	2.92e-81	Prolif. A.Macs	Tipin
Ndc80	3.63e-85	0.451873	0.281	0.016	5.21e-81	Prolif. A.Macs	Ndc80
Dtl	3.87e-85	0.495008	0.275	0.015	5.56e-81	Prolif. A.Macs	Dtl
Brip1	7.71e-85	0.349202	0.216	0.007	1.11e-80	Prolif. A.Macs	Brip1
Tuba1b	1.62e-84	1.46151	1	0.686	2.32e-80	Prolif. A.Macs	Tuba1b
Melk	3.06e-84	0.406676	0.246	0.011	4.4e-80	Prolif. A.Macs	Melk
Mcm7	1.31e-83	0.71763	0.521	0.069	1.88e-79	Prolif. A.Macs	Mcm7
Cks1b	2.16e-83	0.994933	0.743	0.163	3.1e-79	Prolif. A.Macs	Cks1b
Tubb5	4.69e-83	1.54816	0.994	0.686	6.74e-79	Prolif. A.Macs	Tubb5
Tyms	4.1e-82	0.750672	0.419	0.045	5.89e-78	Prolif. A.Macs	Tyms
Hmgb2	4.43e-82	1.81344	0.976	0.545	6.37e-78	Prolif. A.Macs	Hmgb2
Brca2	3.49e-81	0.378859	0.246	0.011	5.02e-77	Prolif. A.Macs	Brca2
Cenpk	8.04e-80	0.461924	0.263	0.015	1.16e-75	Prolif. A.Macs	Cenpk
Ptma	9.65e-80	1.00793	1	0.972	1.39e-75	Prolif. A.Macs	Ptma
Tmpo1	1.33e-79	1.13759	0.844	0.24	1.91e-75	Prolif. A.Macs	Tmpo
Plk4	8.82e-78	0.602529	0.371	0.036	1.27e-73	Prolif. A.Macs	Plk4
Pkmyt1	1.49e-76	0.508939	0.317	0.025	2.15e-72	Prolif. A.Macs	Pkmyt1
E2f8	2.01e-75	0.402289	0.246	0.013	2.9e-71	Prolif. A.Macs	E2f8
Cenpw	3.11e-75	0.407857	0.287	0.02	4.48e-71	Prolif. A.Macs	Cenpw
Gmnn	3.64e-75	0.891095	0.695	0.15	5.23e-71	Prolif. A.Macs	Gmnn
Mcm5	4.81e-75	0.633477	0.455	0.058	6.92e-71	Prolif. A.Macs	Mcm5
Prim1	2.68e-74	0.42157	0.293	0.022	3.86e-70	Prolif. A.Macs	Prim1
Ccnf	3.26e-74	0.320541	0.216	0.009	4.69e-70	Prolif. A.Macs	Ccnf
Cenpq	6.37e-74	0.534957	0.347	0.033	9.15e-70	Prolif. A.Macs	Cenpq
Lmnb1	5.47e-73	0.733034	0.575	0.101	7.87e-69	Prolif. A.Macs	Lmnb1
H2afv	5.83e-73	1.20496	0.832	0.29	8.39e-69	Prolif. A.Macs	H2afv
Smc4	1.32e-70	1.22281	0.778	0.243	1.9e-66	Prolif. A.Macs	Smc4
Dbf4	1.75e-70	0.626595	0.413	0.051	2.52e-66	Prolif. A.Macs	Dbf4
H2afz	6.19e-69	1.10761	1	0.928	8.9e-65	Prolif. A.Macs	H2afz
Pcna	2.7e-68	1.36926	0.826	0.311	3.88e-64	Prolif. A.Macs	Pcna
Incenp	9.49e-68	0.740878	0.443	0.062	1.36e-63	Prolif. A.Macs	Incenp
Fignl1	2.35e-67	0.404405	0.269	0.02	3.38e-63	Prolif. A.Macs	Fignl1
Aurkb	1.54e-66	0.513428	0.293	0.025	2.21e-62	Prolif. A.Macs	Aurkb
Cdkn2c	2.65e-66	0.587115	0.401	0.052	3.8e-62	Prolif. A.Macs	Cdkn2c
Dnmt1	2.75e-66	0.837845	0.647	0.139	3.95e-62	Prolif. A.Macs	Dnmt1
Lsm2	1.39e-65	0.860883	0.701	0.176	2e-61	Prolif. A.Macs	Lsm2
Zfp367	2.94e-65	0.500811	0.359	0.041	4.23e-61	Prolif. A.Macs	Zfp367
Haus4	2.34e-64	0.571023	0.359	0.042	3.36e-60	Prolif. A.Macs	Haus4
Nasp	3.2e-64	0.669554	0.569	0.109	4.6e-60	Prolif. A.Macs	Nasp
Cenpm	4.48e-64	0.355344	0.228	0.014	6.45e-60	Prolif. A.Macs	Cenpm
Diaph3	8.04e-64	0.388315	0.257	0.019	1.16e-59	Prolif. A.Macs	Diaph3
Rfc4	1.58e-63	0.414587	0.317	0.032	2.27e-59	Prolif. A.Macs	Rfc4
2700094K13Rik	1.29e-62	0.906715	0.749	0.217	1.86e-58	Prolif. A.Macs	2700094K13Rik
Ect2	1.09e-61	0.366109	0.21	0.012	1.57e-57	Prolif. A.Macs	Ect2
Hmgb1	2.73e-61	1.12108	0.988	0.793	3.92e-57	Prolif. A.Macs	Hmgb1
Mcm2	7.3e-61	0.465285	0.353	0.042	1.05e-56	Prolif. A.Macs	Mcm2
Nrm	9.96e-61	0.620258	0.443	0.069	1.43e-56	Prolif. A.Macs	Nrm
Cbx5	1.92e-60	0.731067	0.467	0.078	2.75e-56	Prolif. A.Macs	Cbx5
Blm	1.09e-59	0.357927	0.222	0.015	1.56e-55	Prolif. A.Macs	Blm
Rfc3	1.79e-59	0.476006	0.353	0.043	2.57e-55	Prolif. A.Macs	Rfc3
Dek	1.87e-59	1.02457	0.862	0.34	2.69e-55	Prolif. A.Macs	Dek
Trip13	3.42e-59	0.350243	0.216	0.014	4.92e-55	Prolif. A.Macs	Trip13
Wdr76	5.07e-59	0.478009	0.317	0.035	7.29e-55	Prolif. A.Macs	Wdr76
Atad5	1.35e-58	0.330184	0.24	0.018	1.94e-54	Prolif. A.Macs	Atad5
Topbp1	1.52e-58	0.553739	0.419	0.063	2.18e-54	Prolif. A.Macs	Topbp1
Bub1b	1.43e-57	0.635192	0.443	0.072	2.05e-53	Prolif. A.Macs	Bub1b
Mcm6	1.87e-57	0.615349	0.431	0.07	2.68e-53	Prolif. A.Macs	Mcm6
Whsc1	1.35e-56	0.669443	0.515	0.101	1.93e-52	Prolif. A.Macs	Whsc1
Ckap5	1.39e-56	0.676538	0.509	0.099	2e-52	Prolif. A.Macs	Ckap5
Cbx3	8.3e-56	0.935649	0.814	0.282	1.19e-51	Prolif. A.Macs	Cbx3
Ube2s	3.16e-55	1.13234	0.838	0.37	4.55e-51	Prolif. A.Macs	Ube2s
Nucks1	5.13e-55	0.93578	0.778	0.278	7.37e-51	Prolif. A.Macs	Nucks1
Cdc25b	8.66e-55	0.522833	0.383	0.055	1.25e-50	Prolif. A.Macs	Cdc25b
Apitd1	1.01e-53	0.369793	0.228	0.018	1.45e-49	Prolif. A.Macs	Apitd1
Ran	1.37e-53	0.91909	0.922	0.606	1.97e-49	Prolif. A.Macs	Ran
Dhfr	3.37e-53	0.324922	0.204	0.014	4.85e-49	Prolif. A.Macs	Dhfr
Anp32b	1.07e-51	0.92211	0.928	0.609	1.54e-47	Prolif. A.Macs	Anp32b
Rfc5	8.06e-51	0.350479	0.269	0.029	1.16e-46	Prolif. A.Macs	Rfc5
Hmgn21	2.68e-50	1.04741	0.892	0.547	3.85e-46	Prolif. A.Macs	Hmgn2
H2afx	1.37e-49	0.625822	0.539	0.122	1.96e-45	Prolif. A.Macs	H2afx
[truncated: 1,511 more rows]
