# Supplementary material for: The transcription factor EGR2 is indispensable for tissue-specific imprinting of alveolar macrophages in health and tissue repair
Source: Sci Immunol. Author manuscript; Available in PMC 2022 Jan 13. (PMC7612216; doi:10.1126/sciimmunol.abj2132)
Supplement: Data File S2 [file EMS140727-supplement-Data_File_S2.xlsx]

## Sheet: Significant-DEGs
ID	log2FoldChange	pvalue	padj	679-WT1-	680-WT2-	681-KO1-	682-KO2-	683-WT3-	684-KO3-	690-KO4-	691-WT4-	Gene.name
ENSMUSG00000050463	-8.92383	3.00794e-17	9.98343e-16	150.473	171.034	0	0.935981	158.366	0	0	81.441	Krt78
ENSMUSG00000029377	-8.82996	3.42893e-17	1.12707e-15	124.861	126.319	0	0.935981	168.674	0	0	105.456	Ereg
ENSMUSG00000015665	-8.46426	1.19275e-13	2.89322e-12	98.1811	91.6651	0	0	40.2944	0	0	17.75	Awat1
ENSMUSG00000061397	-8.16627	1.77842e-77	4.24573e-75	8666.61	9505.23	9.38546	29.9514	10688.3	35.4935	50.3891	6960.07	Krt79
ENSMUSG00000022096	-7.77334	1.70971e-65	3.02152e-63	504.779	530.987	1.70645	2.80794	859.302	2.08785	4.94011	600.366	Hr
ENSMUSG00000046834	-7.6161	3.13996e-12	6.79309e-11	28.814	36.8896	0	0	39.3573	0	0	32.3676	Krt1
ENSMUSG00000000359	-7.39216	4.9695e-43	5.2832e-41	263.595	348.775	1.70645	0.935981	372.02	4.1757	0.988022	293.396	Rem1
ENSMUSG00000025213	-7.21949	2.65497e-234	4.5161e-231	2256.03	3335.72	11.9451	26.2075	3242.29	22.9664	25.6886	3981.21	Kazald1
ENSMUSG00000017002	-7.19351	0	0	14382.5	17345.9	91.2949	131.037	21206.1	130.491	132.395	17865.9	Slpi
ENSMUSG00000052117	-7.15398	2.66656e-69	5.18379e-67	389.523	596.941	1.70645	1.87196	549.128	4.1757	6.91615	499.087	D630039A03Rik
ENSMUSG00000035095	-7.04387	3.70032e-11	7.3189e-10	97.1139	57.0112	0	0	50.6023	2.08785	0	46.9852	Fam167a
ENSMUSG00000045394	-6.8997	3.32409e-107	1.73978e-104	2581.52	2684	18.7709	19.6556	3681.78	28.186	43.473	4132.61	Epcam
ENSMUSG00000051748	-6.81944	0	0	7486.31	6434.45	56.3128	60.8388	7530.37	84.558	51.3771	6964.25	Wfdc21
ENSMUSG00000031506	-6.47713	2.99052e-68	5.65209e-66	1864.37	1759.52	6.82579	22.4635	1972.55	33.4056	17.7844	1503.53	Ptpn7
ENSMUSG00000029304	-6.41492	0	0	7739.23	8590.81	117.745	97.342	8640.81	98.129	78.0537	8559.66	Spp1
ENSMUSG00000064023	-6.40678	4.8419e-57	7.00942e-55	271.065	311.885	4.26612	5.61588	294.243	2.08785	2.96406	410.337	Klk8
ENSMUSG00000024424	-6.21241	9.31913e-56	1.29403e-53	275.334	281.703	1.70645	7.48785	382.328	4.1757	2.96406	258.941	Ttc39c
ENSMUSG00000022512	-6.16963	1.17547e-124	8.41882e-122	849.48	676.31	12.7984	7.48785	867.735	15.6589	13.8323	1168.36	Cldn1
ENSMUSG00000061825	-6.16939	9.44736e-76	2.17898e-73	456.755	386.782	5.11934	8.42383	457.295	1.04393	7.90417	337.249	Ces2c
ENSMUSG00000002228	-6.12957	2.81556e-108	1.59642e-105	533.593	575.702	6.82579	10.2958	572.555	9.39533	4.94011	513.705	Ppm1j
ENSMUSG00000079523	-5.93691	0	0	3584.68	4336.21	67.4047	85.1743	4166.25	50.1084	71.1376	4745.5	Tmsb10
ENSMUSG00000098489	-5.93412	8.30167e-10	1.421e-08	59.7624	60.3648	0	1.87196	14.0562	0	0.988022	40.7205	Mir7678
ENSMUSG00000000805	-5.91159	9.11336e-67	1.67587e-64	25543.1	20037.8	551.182	310.746	21187.4	286.036	214.401	15286.9	Car4
ENSMUSG00000091955	-5.72628	1.22238e-119	7.92099e-117	568.81	687.489	10.2387	15.9117	572.555	11.4832	11.8563	788.307	Gm9844
ENSMUSG00000037868	-5.63468	4.59369e-94	1.64502e-91	7380.66	8247.63	134.809	216.212	14349.5	221.312	219.341	9323.95	Egr2
ENSMUSG00000071847	-5.59553	2.17311e-32	1.55641e-30	146.204	134.144	7.67901	1.87196	128.38	0	0.988022	137.823	Apcdd1
ENSMUSG00000020836	-5.46411	5.63826e-121	3.83627e-118	506.913	610.356	10.2387	14.9757	581.926	15.6589	9.88022	526.234	Coro6
ENSMUSG00000094392	-5.24465	2.40747e-08	3.4631e-07	20.2765	29.0646	0	1.87196	32.7978	1.04393	0	26.1029	Gm3788
ENSMUSG00000039013	-5.23973	0	0	14457.2	16007.9	348.968	367.84	15525.5	407.131	494.999	15100	Siglec5
ENSMUSG00000023243	-5.11555	8.579e-90	2.7796e-87	504.779	491.862	20.4774	12.1678	447.924	8.3514	9.88022	354.999	Kcnk5
ENSMUSG00000042417	-5.07988	2.36031e-07	2.93058e-06	11.739	21.2395	0.853224	0	27.1753	2.08785	0	36.544	Ccno
ENSMUSG00000040663	-4.9947	9.51844e-27	4.92498e-25	78.9717	110.669	1.70645	4.6799	101.205	2.08785	3.95209	103.367	Clcf1
ENSMUSG00000063600	-4.94866	5.7265e-34	4.30532e-32	128.062	182.212	0	5.61588	132.128	3.13178	10.8682	149.308	Egfem1
ENSMUSG00000055865	-4.8985	9.94873e-09	1.49429e-07	26.6796	26.8288	3.41289	0	31.8607	0	0	26.1029	Fam19a3
ENSMUSG00000001588	-4.87292	1.87898e-56	2.63599e-54	203.832	253.756	14.5048	6.55187	317.67	11.4832	3.95209	304.882	Acap1
ENSMUSG00000079298	-4.87129	2.31193e-41	2.23126e-39	180.354	149.794	11.9451	3.74392	158.366	4.1757	1.97604	173.323	Klrb1b
ENSMUSG00000032131	-4.84547	2.9661e-06	3.09767e-05	19.2093	7.82507	0.853224	0	39.3573	2.08785	0	15.6617	Abcg4
ENSMUSG00000041324	-4.8078	1.92578e-26	9.77838e-25	154.742	97.2545	4.26612	5.61588	295.18	7.30748	5.92813	93.9704	Inhba
ENSMUSG00000029378	-4.70706	9.79345e-49	1.17937e-46	172.884	207.923	10.2387	8.42383	285.809	10.4393	3.95209	199.426	Mcub
ENSMUSG00000105954	-4.65619	5.8698e-08	7.91638e-07	16.0078	15.6501	3.41289	0.935981	50.6023	0	0	34.4558	Gm42793
ENSMUSG00000009614	-4.60973	2.07464e-07	2.59721e-06	96.0467	116.258	6.82579	6.55187	64.6585	0	0	56.3822	Sardh
ENSMUSG00000002233	-4.58498	0	0	2364.88	2573.33	104.093	94.5341	2911.51	128.403	102.754	2435.92	Rhoc
ENSMUSG00000072601	-4.56596	0	0	18260.6	20657.1	908.683	890.118	18761.3	765.197	980.117	26285.6	Ear1
ENSMUSG00000005950	-4.54166	5.40697e-90	1.79458e-87	364.977	416.965	17.9177	16.8477	426.371	21.9224	9.88022	340.382	P2rx5
ENSMUSG00000099032	-4.4739	1.01077e-15	2.93901e-14	41.6202	52.5398	1.70645	1.87196	52.4764	1.04393	4.94011	64.7351	Tcf24
ENSMUSG00000000915	-4.31133	2.26588e-61	3.71495e-59	354.306	302.942	21.3306	18.7196	394.51	8.3514	15.8083	239.102	Hip1r
ENSMUSG00000031443	-4.24716	1.04068e-48	1.24225e-46	3163.14	3190.39	151.021	214.34	3622.75	185.819	90.898	2216.66	F7
ENSMUSG00000046961	-4.18754	5.05999e-19	1.85596e-17	81.1061	96.1366	2.55967	6.55187	50.6023	1.04393	5.92813	66.8234	Gpr156
ENSMUSG00000029469	-4.17252	3.56217e-27	1.87884e-25	121.659	135.262	5.97257	1.87196	117.135	5.21963	17.7844	177.5	Ift81
ENSMUSG00000032192	-4.1526	5.59108e-44	6.08668e-42	140.868	204.57	10.2387	10.2958	235.207	14.615	7.90417	180.632	Gnb5
ENSMUSG00000038764	-4.15136	2.11863e-08	3.0638e-07	34.1499	49.1862	0	0	18.7416	7.30748	0.988022	37.5881	Ptpn3
ENSMUSG00000005465	-4.02168	8.67479e-58	1.32637e-55	298.812	395.725	10.2387	35.5673	334.537	15.6589	23.7125	349.779	Il27ra
ENSMUSG00000024768	-3.97531	8.71281e-89	2.7573e-86	384.187	385.664	30.7161	18.7196	459.169	34.4495	19.7604	398.852	Lipf
ENSMUSG00000107429	-3.94141	3.31483e-08	4.65513e-07	22.4109	23.4752	0.853224	3.74392	20.6157	0	1.97604	35.4999	Gm44206
ENSMUSG00000043017	-3.93413	1.45287e-56	2.05944e-54	1125.88	706.492	46.0741	61.7747	686.879	59.5038	29.6406	490.734	Ptgir
ENSMUSG00000062372	-3.90055	2.29157e-17	7.64307e-16	44.8218	64.8363	5.11934	4.6799	73.0922	4.1757	1.97604	57.4263	Otof
ENSMUSG00000044674	-3.8876	1.17109e-83	3.39067e-81	438.613	393.489	29.8628	36.5033	558.499	29.2299	24.7005	391.543	Fzd1
ENSMUSG00000027611	-3.83702	2.45485e-28	1.3919e-26	97.1139	125.201	11.0919	1.87196	120.883	10.4393	7.90417	104.412	Procr
ENSMUSG00000082629	-3.79883	1.00526e-10	1.92942e-09	24.5453	79.3686	4.26612	4.6799	35.609	0	3.95209	43.8528	Gm5639
ENSMUSG00000048965	-3.77559	9.96924e-105	4.84505e-102	588.019	636.067	34.9822	51.4789	588.486	51.1524	31.6167	496.999	Mrgpre
ENSMUSG00000005057	-3.76813	1.11574e-41	1.0845e-39	201.698	177.741	12.7984	26.2075	234.27	13.571	6.91615	199.426	Sh2b2
ENSMUSG00000022102	-3.75882	1.11283e-16	3.49731e-15	1176.04	1326.91	75.0837	38.3752	1593.03	130.491	177.844	1607.94	Dok2
ENSMUSG00000072600	-3.75223	2.85696e-79	7.19953e-77	386.321	416.965	34.1289	35.5673	373.895	31.3178	26.6766	548.16	Ear-ps9
ENSMUSG00000046598	-3.73261	6.12222e-41	5.70624e-39	146.204	177.741	8.53224	13.1037	228.647	15.6589	18.7724	183.764	Bdh1
ENSMUSG00000055407	-3.68139	5.97694e-38	5.18052e-36	274.267	351.01	28.1564	18.7196	233.333	9.39533	23.7125	178.544	Map6
ENSMUSG00000035355	-3.66024	1.09735e-16	3.45667e-15	495.174	515.337	41.808	63.6467	437.616	17.7467	17.7844	340.382	Kcnh4
ENSMUSG00000032911	-3.62578	1.51433e-29	9.28243e-28	245.453	121.848	27.3032	25.2715	318.607	14.615	14.8203	333.073	Cspg4
ENSMUSG00000034435	-3.59789	1.3494e-35	1.06759e-33	177.153	148.676	14.5048	16.8477	152.744	5.21963	12.8443	127.382	Tmem30b
ENSMUSG00000086862	-3.59029	6.6125e-52	8.48895e-50	255.057	216.866	27.3032	26.2075	351.405	24.0103	19.7604	350.823	Gm13546
ENSMUSG00000032500	-3.5731	2.714e-09	4.38103e-08	28.814	23.4752	2.55967	1.87196	35.609	7.30748	0.988022	60.5587	Dclk3
ENSMUSG00000025402	-3.54409	4.43352e-107	2.2345e-104	907.108	1055.27	55.4595	102.958	844.308	75.1626	93.8621	1003.39	Nab2
ENSMUSG00000062148	-3.52194	5.60609e-20	2.17344e-18	235.848	91.6651	16.2112	8.42383	105.89	17.7467	5.92813	122.161	Ear6
ENSMUSG00000035148	-3.49944	2.10638e-09	3.44101e-08	25.6125	32.4182	3.41289	1.87196	23.427	2.08785	2.96406	36.544	Gpr33
ENSMUSG00000049588	-3.47425	1.62511e-37	1.38216e-35	147.272	158.737	11.9451	15.9117	153.681	17.7467	7.90417	132.603	Ccdc69
ENSMUSG00000104068	-3.44145	9.83372e-07	1.10593e-05	45.889	13.4144	0.853224	2.80794	25.3011	7.30748	0	31.3235	Gm37199
ENSMUSG00000022661	-3.35402	2.1878e-09	3.56546e-08	1172.84	1045.21	195.388	97.342	900.533	28.186	60.2693	785.175	Cd200
ENSMUSG00000030930	-3.32628	4.69372e-85	1.41938e-82	430.076	528.751	62.2853	44.9271	495.715	35.4935	53.3532	525.19	Chst15
ENSMUSG00000027030	-3.32111	1.11768e-09	1.87771e-08	26.6796	36.8896	1.70645	3.74392	46.854	9.39533	5.92813	92.9262	Stk39
ENSMUSG00000048218	-3.29983	2.89771e-41	2.77691e-39	160.078	177.741	24.7435	14.0397	216.465	19.8346	15.8083	181.676	Amigo2
ENSMUSG00000079534	-3.27159	1.66504e-05	0.000150351	49.0905	110.669	8.53224	23.3995	97.4562	1.04393	3.95209	101.279	Gm5640
ENSMUSG00000049409	-3.25664	9.92076e-12	2.07376e-10	43.7546	42.479	0.853224	5.61588	78.7147	8.3514	7.90417	46.9852	Prokr1
ENSMUSG00000095609	-3.23265	2.49026e-11	5.00553e-10	48.0233	42.479	5.97257	1.87196	44.9798	8.3514	1.97604	34.4558	Gm21188
ENSMUSG00000036098	-3.22988	1.43831e-09	2.3898e-08	72.5686	34.6539	5.97257	1.87196	110.575	4.1757	15.8083	41.7646	Myrf
ENSMUSG00000017417	-3.16039	5.88348e-164	6.67186e-161	855.883	909.944	94.7078	92.6621	919.275	98.129	114.611	886.454	Plxdc1
ENSMUSG00000028194	-3.15786	3.93537e-19	1.45523e-17	199.564	135.262	36.6886	18.7196	253.948	6.26355	18.7724	137.823	Ddah1
ENSMUSG00000006435	-3.15328	5.30318e-05	0.000424005	17.075	12.2965	3.41289	0	16.8674	0	5.92813	37.5881	Neurl1a
ENSMUSG00000003452	-3.1443	8.11899e-10	1.39499e-08	33.0828	38.0075	4.26612	4.6799	44.0427	0	9.88022	52.2058	Bicd1
ENSMUSG00000027296	-3.09963	2.88485e-14	7.421e-13	62.9639	107.315	18.7709	15.9117	82.463	4.1757	4.94011	129.47	Itpka
ENSMUSG00000026193	-3.09631	1.79632e-17	6.03564e-16	19814.4	18368.8	1337.85	1621.12	24194.5	3272.71	2328.77	10827.5	Fn1
ENSMUSG00000054200	-3.09447	1.81675e-135	1.54514e-132	1912.4	2629.22	268.765	290.154	1983.8	249.498	246.017	2488.13	Ffar4
ENSMUSG00000036390	-3.06582	7.44025e-17	2.37669e-15	89.6436	77.1329	8.53224	5.61588	107.764	12.5271	12.8443	53.2499	Gadd45a
ENSMUSG00000032105	-3.05683	2.96939e-09	4.78195e-08	24.5453	35.7718	4.26612	1.87196	31.8607	4.1757	4.94011	34.4558	Pdzd3
ENSMUSG00000061013	-3.05452	3.48165e-29	2.05993e-27	140.868	229.163	23.8903	21.5276	211.78	39.6692	17.7844	268.338	Mkx
ENSMUSG00000022235	-3.04906	2.8657e-39	2.54879e-37	185.69	178.859	17.0645	24.3355	232.396	31.3178	21.7365	177.5	Cmbl
ENSMUSG00000070529	-3.0401	6.23805e-45	6.90142e-43	447.151	475.094	44.3676	80.4943	441.364	78.2944	48.4131	699.557	Wfdc10
ENSMUSG00000079531	-3.03746	5.50864e-06	5.45175e-05	34.1499	27.9467	2.55967	9.35981	17.8045	1.04393	0	28.1911	Gm5936
ENSMUSG00000049404	-3.02787	1.22028e-31	8.47225e-30	124.861	177.741	21.3306	15.9117	143.373	14.615	24.7005	180.632	Rarres1
ENSMUSG00000041842	-2.99603	1.51362e-06	1.64646e-05	22.4109	26.8288	1.70645	2.80794	16.8674	2.08785	3.95209	17.75	Fhdc1
ENSMUSG00000022949	-2.99278	3.12514e-10	5.64766e-09	41.6202	36.8896	1.70645	4.6799	76.8405	9.39533	10.8682	52.2058	Clic6
ENSMUSG00000051652	-2.9786	1.03263e-08	1.54758e-07	30.9484	24.5931	5.11934	1.87196	40.2944	4.1757	8.89219	61.6028	Lrrc3
ENSMUSG00000037279	-2.97839	1.6318e-21	6.8115e-20	93.9123	127.437	12.7984	22.4635	170.548	26.0981	10.8682	173.323	Ovol2
ENSMUSG00000108763	-2.97276	0.000148194	0.00107783	9.60467	26.8288	5.11934	1.87196	28.1124	2.08785	0	8.35292	Gm36028
ENSMUSG00000027737	-2.97216	2.07958e-22	9.18794e-21	546.399	389.018	58.0192	39.3112	204.283	44.8888	29.6406	212.999	Slc7a11
ENSMUSG00000018570	-2.96635	5.66643e-10	9.9367e-09	36.2843	34.6539	5.11934	0.935981	38.4203	6.26355	6.91615	39.6764	2810408A11Rik
ENSMUSG00000039372	-2.92785	2.10593e-07	2.63396e-06	50.1577	26.8288	5.97257	3.74392	22.4899	0	7.90417	36.544	2004-03-01
ENSMUSG00000038970	-2.92594	3.89547e-21	1.59667e-19	93.9123	95.0187	17.0645	19.6556	163.052	16.7028	8.89219	122.161	Lmtk2
ENSMUSG00000022421	-2.89099	4.81978e-13	1.125e-11	73.6358	93.9009	9.38546	6.55187	134.939	15.6589	15.8083	45.9411	Nptxr
ENSMUSG00000030159	-2.8775	6.55627e-41	6.06923e-39	374.582	476.212	62.2853	59.9028	755.286	80.3823	88.9219	529.366	Clec1b
ENSMUSG00000049526	-2.85274	7.49006e-22	3.22546e-20	88.5764	90.5473	7.67901	13.1037	96.5192	15.6589	16.7964	104.412	Tmem202
ENSMUSG00000038473	-2.85134	1.39944e-05	0.000127981	16.0078	20.1216	2.55967	2.80794	18.7416	5.21963	0	20.8823	Nos1ap
ENSMUSG00000042439	-2.83583	9.00035e-15	2.41096e-13	145.137	87.1937	17.0645	10.2958	117.135	9.39533	19.7604	55.3381	Zfp532
ENSMUSG00000072964	-2.82618	3.11456e-32	2.219e-30	152.608	209.041	23.8903	31.8233	184.605	16.7028	25.6886	152.441	Bhlhb9
ENSMUSG00000051177	-2.82503	3.1061e-62	5.15461e-60	517.585	477.329	56.3128	77.6864	586.612	87.6897	62.2454	421.822	Plcb1
ENSMUSG00000026220	-2.82426	3.96024e-13	9.30758e-12	167.548	126.319	16.2112	12.1678	140.562	10.4393	52.3651	209.867	Slc16a14
ENSMUSG00000085642	-2.78287	6.18425e-16	1.84551e-14	54.4265	72.6614	9.38546	12.1678	69.3439	9.39533	6.91615	64.7351	3110053B16Rik
ENSMUSG00000017400	-2.76602	4.29381e-19	1.57919e-17	91.778	91.6651	11.0919	10.2958	114.324	24.0103	11.8563	86.6616	Stac2
ENSMUSG00000044400	-2.74057	4.8719e-05	0.000394095	27.7468	15.6501	5.97257	0	13.1191	2.08785	3.95209	25.0588	Sowahd
ENSMUSG00000024866	-2.72998	1.75997e-17	5.92812e-16	87.5092	80.4865	6.82579	18.7196	78.7147	12.5271	10.8682	76.2204	Acy3
ENSMUSG00000031355	-2.7285	5.15925e-33	3.75439e-31	149.406	172.152	27.3032	19.6556	159.303	27.1421	19.7604	142	Arhgap6
ENSMUSG00000026981	-2.72713	4.84778e-182	5.99715e-179	10393.3	9345.37	1792.62	1454.51	10337.9	1445.84	1343.71	9912.83	Il1rn
ENSMUSG00000031373	-2.72072	1.14612e-30	7.57105e-29	323.357	362.189	39.2483	34.6313	417.937	76.2066	56.3172	248.499	Car5b
ENSMUSG00000067771	-2.70682	1.36166e-09	2.27077e-08	104.584	183.33	24.7435	27.1434	61.8472	4.1757	9.88022	85.6174	Gm14685
ENSMUSG00000031078	-2.70292	8.38584e-45	9.20278e-43	435.412	320.828	75.0837	65.5187	435.742	37.5813	68.1735	419.734	Cttn
ENSMUSG00000072572	-2.69075	7.05575e-77	1.65542e-74	6007.19	4982.34	952.198	966.868	5157.68	634.707	647.154	4534.59	Slc39a2
ENSMUSG00000034557	-2.64744	3.8165e-09	6.03895e-08	68.2999	72.6614	8.53224	11.2318	56.2248	17.7467	0.988022	42.8087	Zfyve9
ENSMUSG00000045725	-2.64518	6.95417e-09	1.06568e-07	44.8218	35.7718	3.41289	5.61588	44.9798	6.26355	15.8083	66.8234	Prr15
ENSMUSG00000026893	-2.63388	2.86912e-71	5.9156e-69	499.443	400.197	79.3498	68.3266	505.086	76.2066	73.1136	438.528	Gca
ENSMUSG00000024084	-2.62821	5.7093e-13	1.31682e-11	110.987	72.6614	29.0096	7.48785	152.744	28.186	16.7964	167.058	Qpct
ENSMUSG00000036459	-2.58605	1.69731e-15	4.82193e-14	107.786	72.6614	11.9451	18.7196	146.184	26.0981	25.6886	163.926	Wtip
ENSMUSG00000041220	-2.56775	9.66649e-24	4.64811e-22	167.548	131.908	14.5048	25.2715	137.751	24.0103	36.5568	153.485	Elovl6
ENSMUSG00000060568	-2.55744	4.048e-34	3.11216e-32	377.784	325.299	56.3128	34.6313	366.398	87.6897	58.2933	318.455	Fam78b
ENSMUSG00000024008	-2.55288	1.10811e-84	3.27809e-82	1323.31	1910.44	231.224	309.81	1538.68	282.904	264.79	1612.11	Cpne5
ENSMUSG00000042115	-2.54528	7.63807e-06	7.38727e-05	25.6125	25.711	0.853224	2.80794	18.7416	6.26355	6.91615	26.1029	Klhdc8a
ENSMUSG00000074604	-2.54022	3.11431e-25	1.55236e-23	118.458	154.266	24.7435	22.4635	117.135	25.0542	16.7964	129.47	Mgst2
ENSMUSG00000069755	-2.53098	5.92196e-101	2.6862e-98	1281.69	1064.21	191.122	178.772	1040.16	200.434	182.784	965.806	Zfp125
ENSMUSG00000034656	-2.52836	7.12667e-07	8.19086e-06	28.814	25.711	1.70645	3.74392	28.1124	9.39533	5.92813	34.4558	Cacna1a
ENSMUSG00000029086	-2.5271	1.01086e-16	3.19901e-15	1554.89	1271.02	419.786	192.812	1510.57	193.126	183.772	1373.01	Prom1
ENSMUSG00000071745	-2.52493	8.88854e-08	1.16527e-06	65.0983	98.3723	17.0645	25.2715	45.9169	4.1757	3.95209	84.5733	DXBay18
ENSMUSG00000093598	-2.50925	1.46197e-05	0.000133341	27.7468	31.3003	3.41289	5.61588	12.182	2.08785	4.94011	20.8823	A730085K08Rik
ENSMUSG00000036103	-2.49877	1.73705e-57	2.56933e-55	923.115	917.769	235.49	137.589	1111.38	189.994	148.203	1073.35	Colec12
ENSMUSG00000097779	-2.49651	6.63139e-17	2.13839e-15	82.1733	143.087	20.4774	22.4635	88.0855	16.7028	12.8443	98.1468	4833407H14Rik
ENSMUSG00000031444	-2.48014	3.49594e-130	2.64293e-127	21327.7	19481.1	4095.47	4261.52	20303.7	3477.32	3129.06	22389	F10
ENSMUSG00000017607	-2.47938	6.73019e-28	3.70787e-26	280.67	273.878	62.2853	25.2715	344.845	62.6355	60.2693	272.514	Tns4
ENSMUSG00000041757	-2.46362	3.19352e-10	5.75595e-09	51.2249	63.7184	21.3306	12.1678	79.6517	6.26355	5.92813	61.6028	Plekha6
ENSMUSG00000036402	-2.46055	2.70273e-82	7.50588e-80	956.198	801.511	147.608	150.693	779.65	138.842	150.179	697.469	Gng12
ENSMUSG00000102380	-2.45208	1.39379e-09	2.32151e-08	58.6952	48.0683	6.82579	6.55187	47.791	19.8346	11.8563	88.7498	Gm38140
ENSMUSG00000035900	-2.4339	7.14236e-113	4.22579e-110	2900.61	2856.15	491.457	521.341	2457.96	411.307	539.46	2402.51	Gramd4
ENSMUSG00000028943	-2.4156	9.97055e-21	3.95566e-19	113.122	107.315	12.7984	24.3355	118.072	26.0981	25.6886	131.558	Espn
ENSMUSG00000068758	-2.39096	4.73802e-14	1.19259e-12	94.9795	105.08	14.5048	25.2715	117.135	10.4393	22.7245	65.7792	Il3ra
ENSMUSG00000106609	-2.38608	1.66873e-19	6.29033e-18	251.856	173.269	37.5418	52.4149	192.101	38.6252	18.7724	154.529	Gm43181
ENSMUSG00000049420	-2.38309	1.71057e-05	0.000154053	35.2171	27.9467	14.5048	6.55187	57.1618	5.21963	0.988022	24.0146	Tmem200a
ENSMUSG00000096950	-2.36779	1.14886e-23	5.46633e-22	114.189	128.555	31.5693	21.5276	132.128	20.8785	22.7245	127.382	Gm9530
ENSMUSG00000032786	-2.36001	1.90907e-222	2.88651e-219	10221.5	10069.8	1874.53	2158.37	9671.6	1941.7	1789.31	9897.17	Alas1
ENSMUSG00000032902	-2.35587	2.96327e-73	6.40067e-71	451.419	456.09	84.4691	88.9182	420.749	83.514	92.874	462.543	Slc16a1
ENSMUSG00000087684	-2.35079	2.5682e-06	2.71547e-05	53.3593	39.1254	6.82579	8.42383	33.7349	11.4832	1.97604	19.8382	1200007C13Rik
ENSMUSG00000037148	-2.33623	3.42908e-07	4.13678e-06	52.2921	50.304	12.7984	6.55187	44.9798	11.4832	2.96406	24.0146	Arhgap10
ENSMUSG00000108859	-2.33262	0.000189909	0.00134949	11.739	41.3611	4.26612	6.55187	14.9933	2.08785	3.95209	17.75	Gm44776
ENSMUSG00000030359	-2.33085	5.32211e-28	2.94404e-26	320.156	222.456	51.1934	36.5033	208.969	45.9327	59.2813	219.264	Pzp
ENSMUSG00000036273	-2.32721	1.75866e-27	9.42199e-26	539.996	486.272	110.919	90.7901	688.753	81.4262	122.515	321.587	Lrrk2
ENSMUSG00000020656	-2.31672	6.33395e-08	8.51704e-07	71.5014	55.8934	2.55967	19.6556	70.2809	19.8346	8.89219	53.2499	Grhl1
ENSMUSG00000061451	-2.29584	5.92192e-45	6.60537e-43	344.701	432.615	77.6434	99.214	510.708	94.9972	80.0298	436.44	Tmem151a
ENSMUSG00000026630	-2.25394	3.42221e-16	1.03944e-14	277.468	251.52	24.7435	49.607	150.87	64.7234	41.4969	177.5	Batf3
ENSMUSG00000019806	-2.24749	0.00288487	0.0145242	1414.02	1162.58	701.35	97.342	2150.6	76.2066	541.436	1999.48	Aig1
ENSMUSG00000027313	-2.20575	0.000832546	0.00499968	40.553	19.0037	2.55967	4.6799	13.1191	6.26355	3.95209	7.30881	Chac1
ENSMUSG00000032656	-2.19745	3.73758e-22	1.63016e-20	162.212	197.863	23.037	46.799	207.095	46.9767	49.4011	190.029	2003-03-01
ENSMUSG00000040209	-2.19016	2.00841e-11	4.07917e-10	56.5608	58.1291	11.9451	10.2958	71.218	13.571	21.7365	75.1763	Zfp704
ENSMUSG00000026065	-2.18551	6.15353e-140	5.58249e-137	3664.72	3454.21	820.801	863.91	3937.61	874.81	718.292	3851.74	Slc9a4
ENSMUSG00000063193	-2.17064	7.18725e-10	1.24591e-08	626.438	570.112	58.8724	110.446	584.737	182.687	181.796	618.116	Cd300lb
ENSMUSG00000036661	-2.16038	2.68004e-12	5.81657e-11	351.104	302.942	104.947	78.6224	216.465	33.4056	32.6047	251.632	Dennd3
ENSMUSG00000024667	-2.15172	4.63358e-66	8.29655e-64	1214.46	1140.22	280.711	270.498	959.569	217.137	211.437	1049.34	Tmem216
ENSMUSG00000026187	-2.14798	1.42952e-82	4.05268e-80	1171.77	1088.8	279.857	253.651	1068.27	206.697	235.149	1004.44	Xrcc5
ENSMUSG00000042688	-2.13169	5.13828e-159	5.3786e-156	4108.66	3806.34	796.058	954.7	3733.32	893.6	889.219	3830.86	Mapk6
ENSMUSG00000051832	-2.12748	1.33236e-21	5.61322e-20	219.84	172.152	41.808	32.7593	227.71	53.2402	48.4131	147.22	E230016K23Rik
ENSMUSG00000026765	-2.10791	8.07174e-05	0.000619167	19.2093	25.711	0.853224	8.42383	28.1124	9.39533	6.91615	35.4999	Lypd6b
ENSMUSG00000059956	-2.09496	9.82066e-09	1.48159e-07	56.5608	36.8896	12.7984	8.42383	46.854	10.4393	10.8682	41.7646	Serpinb12
ENSMUSG00000045045	-2.06593	9.64209e-08	1.2568e-06	65.0983	51.4219	13.6516	24.3355	74.0293	20.8785	3.95209	72.0439	Lrfn4
ENSMUSG00000090626	-2.0477	1.27734e-08	1.89164e-07	78.9717	81.6043	23.8903	30.8874	84.3371	17.7467	4.94011	77.2645	Tex9
ENSMUSG00000059606	-2.04649	1.48441e-06	1.62248e-05	65.0983	40.2432	7.67901	18.7196	29.0495	15.6589	10.8682	83.5292	Rnase2b
ENSMUSG00000037493	-2.0447	8.02192e-24	3.871e-22	1001.02	1246.42	270.472	315.426	1103.88	383.121	361.616	2135.22	Cib2
ENSMUSG00000041794	-2.03942	0.00235364	0.0122339	32.0156	11.1787	11.0919	7.48785	23.427	1.04393	0.988022	19.8382	Myrip
ENSMUSG00000001095	-2.03284	3.28115e-06	3.4006e-05	35.2171	34.6539	11.0919	3.74392	24.3641	9.39533	8.89219	41.7646	Slc13a2
ENSMUSG00000047293	-2.02607	5.10512e-06	5.09688e-05	22.4109	41.3611	5.97257	7.48785	53.4135	13.571	9.88022	31.3235	Gpr15
ENSMUSG00000083307	-2.02262	6.30392e-05	0.000496721	24.5453	23.4752	5.11934	5.61588	25.3011	7.30748	3.95209	15.6617	AA414768
ENSMUSG00000002500	-2.02149	6.34855e-21	2.56353e-19	146.204	192.273	48.6337	57.0948	223.025	53.2402	37.5448	235.97	Rpl3l
ENSMUSG00000026811	-2.0128	3.86595e-45	4.34775e-43	380.985	460.561	84.4691	117.934	425.434	110.656	107.694	427.043	St6galnac6
ENSMUSG00000013584	-2.0007	0.00115219	0.00664363	22.4109	33.536	0.853224	9.35981	35.609	9.39533	5.92813	9.39704	Aldh1a2
ENSMUSG00000062464	-1.99754	6.96126e-28	3.81971e-26	211.303	179.977	40.9547	56.1588	189.29	49.0645	47.425	191.073	Cyp4f37
ENSMUSG00000074796	-1.98856	7.31372e-08	9.69086e-07	94.9795	79.3686	14.5048	13.1037	88.0855	18.7907	49.4011	115.897	Slc4a11
ENSMUSG00000013523	-1.98654	3.8252e-13	9.00577e-12	92.8451	73.7793	17.9177	20.5916	103.079	20.8785	32.6047	92.9262	Bcas1
ENSMUSG00000036560	-1.9859	0.000761209	0.00461405	24.5453	8.94294	6.82579	4.6799	34.6719	9.39533	1.97604	21.9264	Lgi4
ENSMUSG00000101848	-1.97939	3.17844e-10	5.73636e-09	99.2483	111.787	24.7435	15.9117	112.45	53.2402	20.7485	125.294	4933417E11Rik
ENSMUSG00000062028	-1.97712	1.35497e-22	6.02564e-21	212.37	243.695	57.166	73.9425	342.971	57.4159	84.9699	275.646	Irgc1
ENSMUSG00000000244	-1.95196	5.28731e-71	1.05808e-68	1298.76	1519.18	320.812	413.704	1501.2	385.209	336.915	1312.45	Tspan32
ENSMUSG00000037406	-1.9401	1.67354e-06	1.8103e-05	45.889	34.6539	20.4774	14.9757	48.7281	7.30748	6.91615	63.691	Htra4
ENSMUSG00000040899	-1.92378	0.00469243	0.0218008	17.075	29.0646	8.53224	9.35981	13.1191	0	1.97604	17.75	Ccr6
ENSMUSG00000057134	-1.91141	1.07948e-75	2.44826e-73	1828.09	1919.38	440.263	446.463	1909.77	558.5	488.083	1606.89	Ado
ENSMUSG00000102752	-1.89033	5.74488e-05	0.000454778	22.4109	32.4182	7.67901	2.80794	25.3011	9.39533	8.89219	26.1029	Gm7694
ENSMUSG00000025804	-1.88963	6.07345e-07	7.02785e-06	5043.52	4103.69	824.214	783.416	6257.82	1606.6	2140.05	4432.27	Ccr1
ENSMUSG00000000253	-1.88412	2.65139e-80	7.07454e-78	3206.89	3577.18	955.611	1108.2	3440.02	846.624	894.16	3825.64	Gmpr
ENSMUSG00000021057	-1.87479	1.58253e-21	6.62618e-20	356.44	370.014	131.396	105.766	378.58	59.5038	87.9339	312.19	Akap5
ENSMUSG00000034731	-1.86459	1.34123e-10	2.53845e-09	67.2327	71.5435	15.358	24.3355	90.8967	21.9224	18.7724	61.6028	Dgkh
ENSMUSG00000042268	-1.85833	0.00150175	0.00835823	20.2765	29.0646	9.38546	4.6799	12.182	1.04393	6.91615	19.8382	Slc26a9
ENSMUSG00000038244	-1.8554	1.71765e-30	1.11304e-28	605.094	519.808	161.259	151.629	579.115	150.325	116.587	395.72	Mical2
ENSMUSG00000073409	-1.83137	2.43257e-29	1.47058e-27	720.35	679.663	275.591	171.284	740.293	207.741	147.215	718.351	H2-Q6
ENSMUSG00000094257	-1.82833	0.000213428	0.00149862	29.8812	12.2965	6.82579	9.35981	27.1753	5.21963	6.91615	31.3235	Ap3s1-ps2
ENSMUSG00000024074	-1.82818	2.96764e-15	8.22478e-14	185.69	163.209	66.5514	50.543	186.479	31.3178	40.5089	139.911	Crim1
ENSMUSG00000073184	-1.81581	7.1486e-06	6.94844e-05	33.0828	48.0683	10.2387	9.35981	36.5461	7.30748	13.8323	26.1029	Gm10479
ENSMUSG00000041782	-1.80369	4.60741e-05	0.000374762	83.2405	43.5968	13.6516	42.1191	56.2248	11.4832	8.89219	83.5292	Lad1
ENSMUSG00000056671	-1.78372	1.44545e-17	4.94213e-16	152.608	134.144	32.4225	38.3752	157.429	49.0645	52.3651	145.132	Prelid2
ENSMUSG00000076441	-1.76269	0.00189891	0.0101894	105.651	39.1254	25.5967	14.9757	55.2877	19.8346	2.96406	15.6617	Ass1
ENSMUSG00000081534	-1.75267	3.46308e-73	7.36337e-71	5855.65	6890.54	1663.79	1807.38	5977.63	2101.42	2021.49	6858.79	Slc48a1
ENSMUSG00000090231	-1.7519	4.72172e-06	4.75245e-05	2190.93	2425.77	592.137	816.175	1463.72	440.537	296.406	1146.44	Cfb
ENSMUSG00000052516	-1.7511	4.29841e-05	0.000354073	42.6874	34.6539	26.4499	12.1678	56.2248	9.39533	5.92813	50.1175	Robo2
ENSMUSG00000075289	-1.74843	1.33853e-11	2.76399e-10	86.442	93.9009	23.037	20.5916	90.8967	32.3617	26.6766	72.0439	Carns1
ENSMUSG00000090394	-1.74131	8.5509e-15	2.29508e-13	596.557	942.362	170.645	243.355	489.155	148.237	172.904	432.264	4930523C07Rik
ENSMUSG00000027994	-1.72452	2.63558e-07	3.2457e-06	923.115	973.663	238.903	191.876	1313.79	500.04	416.945	1240.41	Mcub
ENSMUSG00000032014	-1.72166	2.45676e-15	6.87893e-14	324.424	286.174	106.653	110.446	359.838	92.9094	53.3532	229.705	Oaf
ENSMUSG00000026782	-1.71965	2.58278e-14	6.65652e-13	101.383	119.612	43.5144	36.5033	137.751	32.3617	30.6287	113.809	Abi2
ENSMUSG00000048216	-1.69304	3.07706e-05	0.000261378	28.814	33.536	7.67901	16.8477	47.791	12.5271	7.90417	34.4558	Gpr85
ENSMUSG00000070305	-1.68839	0.000275228	0.00186892	28.814	29.0646	14.5048	6.55187	25.3011	14.615	3.95209	44.8969	Mpzl3
ENSMUSG00000079009	-1.6822	0.00314593	0.0156583	11.739	19.0037	6.82579	2.80794	23.427	5.21963	5.92813	12.5294	Gm14139
ENSMUSG00000028937	-1.6765	1.42091e-16	4.42467e-15	261.46	325.299	59.7257	77.6864	286.746	110.656	93.8621	215.088	Acot7
ENSMUSG00000017756	-1.67355	8.8617e-65	1.54603e-62	5068.06	5300.93	1552.87	1710.04	6334.66	1732.92	1719.16	4711.05	Slc12a7
ENSMUSG00000089665	-1.67223	1.59569e-54	2.17141e-52	878.294	898.765	297.775	277.05	814.322	291.255	270.718	1033.67	Fcor
ENSMUSG00000079293	-1.66559	2.43817e-79	6.26011e-77	63911.6	59148.6	18359.7	16248.6	60093	20311.7	20951	57536	Clec7a
ENSMUSG00000042289	-1.65929	1.0776e-07	1.39259e-06	51.2249	72.6614	20.4774	26.2075	98.3933	15.6589	31.6167	74.1322	Hsd3b7
ENSMUSG00000092349	-1.65504	1.20845e-06	1.33822e-05	61.8968	46.9504	24.7435	10.2958	47.791	21.9224	14.8203	69.9557	Platr17
ENSMUSG00000037600	-1.64457	2.70746e-10	4.94538e-09	68.2999	86.0758	27.3032	33.6953	114.324	28.186	26.6766	92.9262	Kdf1
ENSMUSG00000026102	-1.63862	4.28918e-21	1.75277e-19	186.757	185.566	59.7257	72.0705	195.85	56.372	52.3651	181.676	Inpp1
ENSMUSG00000036545	-1.63342	1.76118e-37	1.48858e-35	395.926	392.371	132.25	138.525	465.728	124.227	139.311	403.028	Adamts2
ENSMUSG00000091618	-1.63139	0.00543632	0.0246509	54.4265	42.479	9.38546	25.2715	56.2248	25.0542	0	31.3235	H60c
ENSMUSG00000109378	-1.62054	4.91652e-17	1.59676e-15	157.943	158.737	52.8999	67.3906	158.366	43.8449	45.449	171.235	U2af1l4
ENSMUSG00000052270	-1.61465	4.81691e-98	1.98632e-95	3281.6	2950.05	976.088	963.124	2799.06	979.202	1024.58	3044.64	Fpr2
ENSMUSG00000032589	-1.60726	7.70026e-10	1.32976e-08	367.112	408.022	107.506	192.812	382.328	73.0748	84.9699	241.191	Bsn
ENSMUSG00000017639	-1.6072	5.60605e-08	7.60589e-07	68.2999	95.0187	22.1838	15.9117	82.463	31.3178	31.6167	60.5587	Rab11fip4
ENSMUSG00000036587	-1.60585	9.90815e-22	4.22665e-20	458.89	400.197	137.369	213.404	517.268	139.886	140.299	543.984	Fut7
ENSMUSG00000015312	-1.60209	2.38976e-16	7.34082e-15	759.836	781.389	213.306	245.227	1145.11	275.596	339.879	570.087	Gadd45b
ENSMUSG00000051397	-1.60083	0.000212791	0.00149569	21.3437	25.711	12.7984	8.42383	32.7978	8.3514	12.8443	49.0734	Tacstd2
ENSMUSG00000078238	-1.59568	2.15874e-16	6.66126e-15	224.109	231.399	59.7257	72.0705	248.326	101.261	99.7902	297.573	Gm12854
ENSMUSG00000081984	-1.5843	0.000131168	0.000965283	34.1499	41.3611	14.5048	9.35981	33.7349	5.21963	21.7365	43.8528	Dnajb3
ENSMUSG00000041954	-1.58365	1.43418e-14	3.76037e-13	167.548	203.452	76.7901	61.7747	203.346	48.0206	85.9579	244.323	Tnfrsf18
ENSMUSG00000049265	-1.57457	0.00408625	0.0194493	25.6125	33.536	10.2387	3.74392	8.43371	7.30748	8.89219	22.9705	Kcnk3
ENSMUSG00000070462	-1.5733	3.97505e-78	9.835e-76	1402.28	1483.41	441.97	479.222	1453.41	521.963	498.951	1433.57	Tlnrd1
ENSMUSG00000073179	-1.56747	0.00104957	0.00612199	23.4781	22.3573	3.41289	7.48785	19.6787	9.39533	9.88022	22.9705	Gm10478
ENSMUSG00000073197	-1.56175	9.36101e-40	8.49231e-38	465.293	437.086	168.938	160.989	491.03	155.545	141.287	458.367	5730507C01Rik
ENSMUSG00000030546	-1.55191	0.00214178	0.0112879	43.7546	77.1329	18.7709	36.5033	36.5461	5.21963	6.91615	41.7646	Plin1
ENSMUSG00000108713	-1.54012	6.37019e-06	6.25437e-05	60.8296	57.0112	18.7709	14.9757	41.2315	18.7907	13.8323	34.4558	Gm33027
ENSMUSG00000062300	-1.53934	2.38774e-07	2.96065e-06	71.5014	46.9504	23.8903	29.0154	83.4001	28.186	18.7724	87.7057	Nectin2
ENSMUSG00000039530	-1.53513	5.44949e-80	1.42609e-77	1325.44	1324.67	467.567	440.847	1385	487.513	483.143	1407.47	Tusc3
ENSMUSG00000024302	-1.53401	2.89047e-07	3.52767e-06	122.726	114.022	70.8176	31.8233	213.654	73.0748	35.5688	160.794	Dtna
ENSMUSG00000045573	-1.53074	0.00829072	0.0349841	13.8734	23.4752	11.0919	7.48785	12.182	9.39533	1.97604	37.5881	Penk
ENSMUSG00000049327	-1.51607	6.40162e-61	1.03706e-58	3174.88	3115.5	978.648	1163.42	3323.82	1209.91	1015.69	2871.32	Kmt5a
ENSMUSG00000039063	-1.51244	3.0098e-06	3.13849e-05	55.4936	80.4865	23.037	32.7593	55.2877	12.5271	28.6526	86.6616	Echdc3
ENSMUSG00000023019	-1.51193	3.16701e-09	5.06424e-08	155.809	234.752	61.4321	80.4943	112.45	44.8888	52.3651	181.676	Gpd1
ENSMUSG00000053550	-1.51145	0.000228446	0.00158739	34.1499	43.5968	13.6516	7.48785	31.8607	9.39533	15.8083	22.9705	Shisa7
ENSMUSG00000033287	-1.5097	2.82332e-06	2.96221e-05	40.553	49.1862	17.9177	16.8477	43.1056	12.5271	17.7844	53.2499	Kctd17
ENSMUSG00000108402	-1.50681	1.39468e-14	3.66386e-13	187.825	154.266	52.8999	62.7107	153.681	66.8112	44.461	148.264	9430064I24Rik
ENSMUSG00000054422	-1.50166	2.04948e-43	2.19602e-41	4130.01	4624.62	1811.39	1507.87	4447.38	1442.71	1805.12	5398.07	Fabp1
ENSMUSG00000078735	-1.50035	0.000325053	0.00216617	21.3437	36.8896	7.67901	12.1678	29.0495	10.4393	9.88022	26.1029	Il11ra2
ENSMUSG00000020205	-1.49997	4.63655e-30	2.92103e-28	655.252	921.123	245.728	286.41	690.627	249.498	263.802	691.204	Phlda1
ENSMUSG00000072663	-1.49807	0.00111132	0.006438	25.6125	27.9467	5.97257	6.55187	25.3011	7.30748	16.7964	24.0146	Spef2
ENSMUSG00000026679	-1.49654	1.07279e-05	0.000101028	46.9562	55.8934	17.9177	17.7836	44.0427	9.39533	26.6766	56.3822	Enkur
ENSMUSG00000022844	-1.49488	6.30607e-13	1.4471e-11	182.489	124.083	54.6063	58.9668	202.409	65.7673	55.3292	150.353	Pdia5
ENSMUSG00000026447	-1.49386	9.53304e-05	0.000721901	55.4936	60.3648	16.2112	13.1037	25.3011	19.8346	13.8323	36.544	Pik3c2b
ENSMUSG00000022439	-1.49354	3.44564e-99	1.46526e-96	5801.22	6070.02	2077.6	2164.92	5480.04	1890.55	2065.95	5742.63	Parvg
ENSMUSG00000082088	-1.49251	0.000139729	0.00102283	27.7468	40.2432	6.82579	14.9757	43.1056	12.5271	17.7844	34.4558	Gm15753
ENSMUSG00000034758	-1.4797	6.5545e-09	1.00898e-07	76.8374	91.6651	25.5967	42.1191	115.261	41.757	34.5808	115.897	Tle6
ENSMUSG00000058022	-1.47861	2.04061e-07	2.55932e-06	93.9123	99.4902	43.5144	23.3995	104.953	20.8785	48.4131	82.4851	Adtrp
ENSMUSG00000070291	-1.47401	8.80125e-07	9.9723e-06	61.8968	49.1862	25.5967	23.3995	72.1551	16.7028	18.7724	52.2058	Ddx43
ENSMUSG00000086644	-1.47351	0.00400757	0.0191552	21.3437	14.5323	11.0919	4.6799	18.7416	5.21963	5.92813	20.8823	Gm13470
ENSMUSG00000008393	-1.46814	1.53112e-45	1.73629e-43	2904.88	2657.17	973.528	1168.1	3513.11	1171.28	1091.76	3104.15	Carhsp1
ENSMUSG00000021453	-1.46251	6.73712e-23	3.0257e-21	1812.08	1852.31	533.265	738.489	2059.7	692.123	577.993	1278	Gadd45g
ENSMUSG00000015501	-1.46063	8.52385e-06	8.17424e-05	99.2483	88.3115	18.7709	23.3995	48.7281	30.2738	32.6047	52.2058	Hivep2
ENSMUSG00000043079	-1.45242	9.37198e-12	1.96812e-10	416.202	326.417	129.69	115.126	561.311	221.312	185.748	475.072	Synpo
ENSMUSG00000029401	-1.44828	3.75646e-24	1.83878e-22	880.428	888.705	267.059	367.84	671.886	312.134	246.017	815.454	Rilpl2
ENSMUSG00000034993	-1.44039	1.14354e-28	6.56592e-27	528.257	596.941	180.883	175.028	515.394	219.224	197.604	454.19	Vat1
ENSMUSG00000014599	-1.43624	9.67168e-06	9.19722e-05	71.5014	63.7184	23.8903	18.7196	36.5461	18.7907	19.7604	49.0734	Csf1
ENSMUSG00000063628	-1.42993	7.61507e-15	2.06838e-13	401.262	525.398	164.672	183.452	559.436	255.762	215.389	717.307	Gm7665
ENSMUSG00000025324	-1.42979	7.57737e-32	5.3151e-30	6046.67	5607.22	1895.86	2264.14	6836.93	2250.7	2099.55	4432.27	Atp10a
ENSMUSG00000037418	-1.42941	2.63549e-27	1.40642e-25	1601.85	1341.44	604.936	694.498	1488.08	463.503	475.238	1601.67	Best1
ENSMUSG00000021477	-1.42611	1.90661e-97	7.63095e-95	8517.21	8575.16	3180.82	3029.77	7890.21	3176.67	2861.31	7935.27	Ctsl
ENSMUSG00000109420	-1.42568	0.00961002	0.039437	20.2765	17.8859	12.7984	4.6799	15.9303	2.08785	7.90417	20.8823	Gm44702
ENSMUSG00000027580	-1.42499	8.4767e-10	1.44913e-08	148.339	148.676	52.8999	73.0065	181.793	37.5813	57.3053	114.853	Helz2
ENSMUSG00000038372	-1.42168	1.9228e-51	2.42273e-49	1391.61	1370.51	512.787	481.094	1434.67	474.986	545.388	1199.69	Gmds
ENSMUSG00000021097	-1.42003	2.24103e-19	8.35503e-18	507.98	628.242	162.966	225.571	627.843	275.596	195.628	531.455	Clmn
ENSMUSG00000104484	-1.41677	0.00174545	0.00948185	24.5453	41.3611	11.9451	16.8477	19.6787	6.26355	7.90417	30.2793	Gm33142
ENSMUSG00000032487	-1.41245	0.00363718	0.0176389	80.0389	59.247	22.1838	11.2318	172.423	36.5374	62.2454	38.6323	Ptgs2
ENSMUSG00000037966	-1.41029	6.15235e-17	1.98863e-15	195.295	269.406	90.4417	108.574	258.634	88.7337	83.9818	265.205	Ninj1
ENSMUSG00000027907	-1.40476	6.09731e-24	2.96329e-22	9712.46	11003.2	3756.74	4053.73	12824.9	5543.24	4789.93	14492.3	S100a11
ENSMUSG00000042106	-1.40151	2.65721e-07	3.26548e-06	227.311	418.082	80.203	189.068	245.515	84.558	133.383	396.764	Fam212a
ENSMUSG00000041380	-1.39921	1.27962e-13	3.0929e-12	325.492	311.885	136.516	94.5341	270.816	109.612	84.9699	217.176	Htr2c
ENSMUSG00000033467	-1.39598	8.63118e-21	3.4545e-19	860.152	1144.7	282.417	439.911	1042.03	424.878	346.796	881.233	Crlf2
ENSMUSG00000026390	-1.3883	0.00189337	0.0101637	5698.77	4082.45	2531.51	2125.61	3916.99	925.962	756.825	2899.51	Marco
ENSMUSG00000033192	-1.38765	3.26621e-13	7.75682e-12	503.712	447.147	191.975	162.861	421.686	172.248	111.646	300.705	Lpcat2
ENSMUSG00000067321	-1.38499	1.69623e-12	3.77779e-11	195.295	153.148	73.3772	64.5827	172.423	62.6355	87.9339	232.838	Gm7931
ENSMUSG00000037905	-1.38461	1.17895e-34	9.16748e-33	881.495	785.861	323.372	337.889	802.14	260.981	354.7	867.66	Bri3bp
ENSMUSG00000015476	-1.38213	3.01518e-08	4.25628e-07	162.212	204.57	41.808	94.5341	141.499	49.0645	67.1855	150.353	Prrt1
ENSMUSG00000074682	-1.37775	0.00573296	0.0257303	18.1422	14.5323	10.2387	7.48785	29.9865	4.1757	13.8323	30.2793	Zcchc3
ENSMUSG00000081467	-1.3751	0.00608159	0.0270099	23.4781	27.9467	11.0919	21.5276	20.6157	16.7028	9.88022	81.441	Gm13337
ENSMUSG00000026819	-1.37248	3.21153e-31	2.17425e-29	1304.1	1503.53	453.915	477.35	1355.95	560.588	537.484	1086.92	Slc25a25
ENSMUSG00000034765	-1.36725	7.99694e-20	3.06542e-18	2710.65	3033.89	815.682	952.828	3131.72	1403.04	1213.29	2428.61	Dusp5
ENSMUSG00000052727	-1.36321	0.00575862	0.0258369	21.3437	29.0646	19.6241	9.35981	52.4764	9.39533	7.90417	16.7058	Map1b
ENSMUSG00000060550	-1.3625	1.97549e-16	6.13756e-15	554.936	522.044	284.977	238.675	654.081	198.346	158.083	535.631	H2-Q7
ENSMUSG00000040084	-1.35818	3.2492e-36	2.64761e-34	2105.56	1850.07	802.883	779.672	1733.6	660.805	637.274	1701.91	Bub1b
ENSMUSG00000066735	-1.35354	1.24383e-54	1.7097e-52	1816.35	1649.97	652.716	657.995	1834.8	694.211	674.819	1543.2	Vkorc1l1
ENSMUSG00000062312	-1.35341	0.00146359	0.00818262	42.6874	24.5931	25.5967	14.0397	37.4832	11.4832	6.91615	44.8969	Erbb2
ENSMUSG00000021262	-1.33744	2.38168e-58	3.72527e-56	4632.65	4757.64	1946.2	1944.03	5221.41	1899.94	1704.34	4327.86	Evl
ENSMUSG00000026822	-1.33723	0.00318109	0.0157929	26.6796	27.9467	8.53224	8.42383	17.8045	8.3514	9.88022	16.7058	Lcn2
ENSMUSG00000057093	-1.33606	0.0011993	0.00689193	21.3437	40.2432	14.5048	16.8477	37.4832	6.26355	18.7724	43.8528	Zfp607b
ENSMUSG00000034271	-1.33098	1.02646e-08	1.54003e-07	281.737	349.893	95.5611	91.7261	306.425	141.974	206.497	407.205	Jdp2
ENSMUSG00000052698	-1.32488	0.0126504	0.0495813	69.3671	25.711	9.38546	11.2318	55.2877	40.7131	8.89219	24.0146	Tln2
ENSMUSG00000018559	-1.32441	5.60229e-34	4.23533e-32	1240.07	1145.81	380.538	500.75	1021.42	459.327	459.43	1098.41	Ctdnep1
ENSMUSG00000074151	-1.31919	4.55e-05	0.000370757	82.1733	77.1329	20.4774	39.3112	131.191	32.3617	48.4131	58.4704	Nlrc5
ENSMUSG00000003038	-1.31717	1.16147e-64	2.00067e-62	7775.51	7481.89	3247.37	3187.95	7676.55	2905.24	3353.35	8699.57	Hmgn2
ENSMUSG00000041695	-1.31417	5.16438e-06	5.14096e-05	160.078	84.9579	35.8354	34.6313	122.757	58.4598	50.3891	76.2204	Kcnj2
ENSMUSG00000029379	-1.30566	0.00369809	0.017896	501.577	359.953	186.003	221.827	431.994	100.217	84.9699	173.323	Cxcl3
ENSMUSG00000041754	-1.30394	3.72682e-13	8.78936e-12	195.295	157.619	62.2853	68.3266	150.87	77.2505	64.2214	167.058	Trem3
ENSMUSG00000025466	-1.30388	6.46022e-16	1.91945e-14	269.998	195.627	104.947	99.214	250.2	102.305	87.9339	257.896	Fuom
ENSMUSG00000002058	-1.29812	1.56664e-66	2.84251e-64	5669.96	6582	2457.28	2414.83	6064.78	2562.84	2668.65	6526.76	Unc119
ENSMUSG00000031497	-1.29171	2.17001e-09	3.54071e-08	169.682	152.03	55.4595	73.9425	234.27	100.217	71.1376	176.455	Tnfsf13b
ENSMUSG00000039431	-1.28569	5.20783e-31	3.47393e-29	2496.15	2281.57	948.785	821.791	2618.2	1171.28	1003.83	2217.7	Mtmr7
ENSMUSG00000094306	-1.28247	0.00329832	0.016268	20.2765	24.5931	11.9451	6.55187	27.1753	9.39533	16.7964	36.544	Gm24924
ENSMUSG00000018927	-1.27602	5.12722e-42	5.13024e-40	174565	143735	66468.7	63726.3	178241	78191.1	64347.9	163934	Ccl6
ENSMUSG00000010660	-1.27531	2.62902e-07	3.24055e-06	144.07	153.148	43.5144	73.0065	232.396	94.9972	89.91	196.294	Plcd1
ENSMUSG00000043252	-1.27438	3.85813e-41	3.62078e-39	3539.85	3495.57	1539.22	1231.75	3435.33	1360.24	1406.94	2928.74	Tmem64
ENSMUSG00000026207	-1.26276	7.53852e-12	1.58799e-10	208.101	163.209	63.1386	76.7504	149.933	67.8552	76.0777	159.75	Speg
ENSMUSG00000030126	-1.25583	1.00172e-35	7.97162e-34	892.167	836.165	330.198	358.481	789.021	393.56	323.083	836.336	Tmcc1
ENSMUSG00000079845	-1.25449	0.000376827	0.00247126	42.6874	35.7718	17.9177	21.5276	67.4697	14.615	21.7365	34.4558	Xlr4a
ENSMUSG00000032776	-1.253	1.44957e-11	2.97972e-10	356.44	307.414	176.617	127.293	399.196	152.413	102.754	270.426	Mctp2
ENSMUSG00000028645	-1.24011	4.19032e-22	1.81598e-20	1314.77	978.134	451.355	446.463	1220.08	524.051	456.466	920.909	Slc2a1
ENSMUSG00000081650	-1.23482	1.25241e-05	0.000115922	149.406	86.0758	57.166	26.2075	123.694	46.9767	67.1855	105.456	Gm16181
ENSMUSG00000086564	-1.23271	3.12328e-11	6.22279e-10	1218.73	1366.03	685.992	637.403	1265.06	657.673	701.495	2454.71	Cd101
ENSMUSG00000105771	-1.22555	8.52427e-05	0.00065131	52.2921	43.5968	16.2112	23.3995	45.9169	26.0981	15.8083	48.0293	2900064K03Rik
ENSMUSG00000070713	-1.22329	1.43681e-15	4.10758e-14	370.313	354.364	133.103	209.66	417	174.336	153.143	420.778	Gm10282
ENSMUSG00000036949	-1.22117	0.000501429	0.00319301	71.5014	71.5435	40.9547	14.9757	78.7147	56.372	20.7485	87.7057	Slc39a12
ENSMUSG00000036634	-1.221	1.92854e-29	1.17684e-27	1119.48	1227.42	542.65	532.573	1205.08	538.666	403.113	1151.66	Mag
ENSMUSG00000064899	-1.21657	0.000574207	0.00360748	41.6202	33.536	16.2112	11.2318	46.854	19.8346	27.6646	51.1616	Snord118
ENSMUSG00000032263	-1.20978	0.00514381	0.0235363	1420.42	1559.43	1266.18	768.44	2646.31	735.968	314.191	1509.79	Bckdhb
ENSMUSG00000022221	-1.20269	8.65279e-14	2.11016e-12	181.422	225.809	93.8546	89.8542	243.641	94.9972	105.718	232.838	Ripk3
ENSMUSG00000045414	-1.20269	1.12627e-27	6.08183e-26	694.738	771.329	370.299	321.977	882.729	355.979	317.155	793.527	1190002N15Rik
ENSMUSG00000030232	-1.20152	4.64364e-42	4.71572e-40	1854.77	1765.11	837.866	709.473	1741.09	791.296	704.459	1640.3	Aebp2
ENSMUSG00000079067	-1.19885	1.18796e-07	1.53084e-06	104.584	101.726	30.7161	54.2869	104.953	44.8888	51.3771	103.367	Hmgn2-ps1
ENSMUSG00000033147	-1.19411	0.00229526	0.0119624	42.6874	32.4182	10.2387	21.5276	29.9865	16.7028	9.88022	28.1911	Slc22a15
ENSMUSG00000020808	-1.19109	0.000938626	0.00555935	72.5686	65.9542	17.0645	52.4149	69.3439	17.7467	46.437	97.1027	Pimreg
ENSMUSG00000039234	-1.18768	5.09414e-27	2.66619e-25	951.929	865.229	460.741	349.121	1009.23	407.131	401.137	860.351	Sec24d
ENSMUSG00000044149	-1.18592	0.00602364	0.0268138	23.4781	22.3573	13.6516	7.48785	23.427	7.30748	11.8563	22.9705	Nkrf
ENSMUSG00000021263	-1.18587	9.07803e-08	1.18783e-06	123.794	162.091	63.1386	68.3266	168.674	58.4598	53.3532	99.1909	Degs2
ENSMUSG00000037172	-1.17858	0.000296581	0.00200013	100.315	87.1937	37.5418	27.1434	51.5394	29.2299	29.6406	41.7646	E330009J07Rik
ENSMUSG00000028238	-1.17843	1.56256e-57	2.33663e-55	48071.4	41811.6	21243.6	19525.5	43365.2	19043.3	18346.6	43654.5	Atp6v0d2
ENSMUSG00000034006	-1.17445	1.75158e-48	2.07266e-46	2357.41	2347.52	1045.2	1171.85	2563.85	1132.66	1021.61	2594.63	Pqlc1
ENSMUSG00000024164	-1.17416	0.000362573	0.00238929	10168.1	9923.31	4739.66	5181.59	8503.99	2991.89	2167.72	5437.75	C3
ENSMUSG00000046794	-1.17229	6.79811e-23	3.0367e-21	971.139	861.876	341.289	376.264	948.324	424.878	425.837	748.631	Ppp1r3b
ENSMUSG00000073889	-1.16937	3.33999e-23	1.5407e-21	861.219	926.712	372.006	462.375	793.706	325.705	371.496	866.616	Il11ra1
ENSMUSG00000026991	-1.1664	2.22729e-07	2.77555e-06	113.122	101.726	55.4595	43.9911	109.638	66.8112	39.5209	136.779	Pkp4
ENSMUSG00000024640	-1.16429	3.40616e-12	7.32245e-11	391.657	333.125	149.314	204.044	351.405	112.744	167.964	346.646	Psat1
ENSMUSG00000006651	-1.16401	2.28667e-10	4.21069e-09	253.99	248.167	110.066	150.693	381.391	156.589	120.539	318.455	Aplp1
ENSMUSG00000041762	-1.1627	1.53419e-34	1.18621e-32	2218.68	2398.94	1005.95	882.63	2272.42	1009.48	1180.69	2239.63	Gpr155
ENSMUSG00000069516	-1.16251	1.29973e-72	2.72104e-70	1.23354e+06	1.30021e+06	559623	586601	1.28262e+06	616137	558328	1.37842e+06	Lyz2
ENSMUSG00000004880	-1.15935	6.39589e-08	8.59184e-07	226.243	235.87	135.663	93.5981	305.488	73.0748	151.167	246.411	Lbr
ENSMUSG00000042700	-1.15029	7.02087e-08	9.3392e-07	293.476	258.227	127.984	143.205	460.106	183.731	116.587	253.72	Sipa1l1
ENSMUSG00000075010	-1.14816	3.23011e-27	1.71033e-25	2844.05	3124.44	1345.53	1407.72	2464.52	1072.11	1309.13	2952.76	AW112010
ENSMUSG00000053469	-1.14772	0.00268837	0.0136403	35.2171	27.9467	13.6516	12.1678	29.0495	24.0103	13.8323	48.0293	Tg
ENSMUSG00000073876	-1.13603	0.00179033	0.0096793	37.3515	45.8326	18.7709	17.7836	26.2382	11.4832	23.7125	49.0734	Gm13305
ENSMUSG00000055413	-1.13532	4.65787e-06	4.69513e-05	85.3748	69.3078	29.0096	40.2472	71.218	42.8009	31.6167	88.7498	H2-Q5
ENSMUSG00000000184	-1.13487	4.77591e-21	1.94002e-19	5775.61	5155.6	2195.34	2183.64	4504.54	1929.17	2549.1	4016.71	Ccnd2
ENSMUSG00000091498	-1.13131	7.89242e-21	3.17751e-19	360.709	357.718	179.177	160.053	367.335	170.16	173.892	411.381	Mpc1-ps
ENSMUSG00000110495	-1.12261	0.000362343	0.00238894	50.1577	43.5968	25.5967	17.7836	39.3573	16.7028	19.7604	41.7646	Gm45879
ENSMUSG00000030187	-1.1211	1.23085e-20	4.869e-19	2177.06	2101.59	884.793	753.465	1937.88	1061.67	1131.28	2113.29	Klra2
ENSMUSG00000103308	-1.11915	0.00471762	0.0218805	43.7546	19.0037	15.358	14.9757	38.4203	11.4832	17.7844	28.1911	Gm37800
ENSMUSG00000029761	-1.11664	0.000296609	0.00200013	85.3748	106.197	87.882	42.1191	119.946	28.186	51.3771	145.132	Cald1
ENSMUSG00000018581	-1.11386	0.000486458	0.00310639	46.9562	82.7222	26.4499	38.3752	87.1484	25.0542	30.6287	43.8528	Dnah11
ENSMUSG00000034445	-1.11079	2.13759e-14	5.5301e-13	19159.2	21401.6	9136.32	11923.5	18140	7116.44	7132.53	17557.8	Cyb561a3
ENSMUSG00000023861	-1.10904	7.05218e-31	4.68127e-29	2117.3	2217.85	1052.88	974.356	2353.01	1080.46	1201.43	2604.02	Mpc1
ENSMUSG00000038648	-1.10071	1.85388e-17	6.21369e-16	878.294	899.883	317.399	411.832	969.877	458.283	473.262	808.145	Creb3l2
ENSMUSG00000030659	-1.10035	2.16367e-32	1.55641e-30	2210.14	2159.72	1036.67	887.31	2141.23	973.983	1173.77	2218.74	Nucb2
ENSMUSG00000029127	-1.09569	7.90461e-15	2.13849e-13	272.132	241.459	107.506	122.613	259.571	125.271	116.587	233.882	Zbtb49
ENSMUSG00000017390	-1.08473	2.84755e-36	2.3343e-34	3617.76	3514.58	1476.93	1661.37	3170.14	1482.37	1713.23	3132.35	Aldoc
ENSMUSG00000085152	-1.07146	6.98603e-14	1.71909e-12	256.125	222.456	127.984	115.126	258.634	126.315	111.646	273.558	Gm11496
ENSMUSG00000010663	-1.07131	3.15932e-07	3.83515e-06	231.579	145.323	104.947	91.7261	192.101	65.7673	81.0178	154.529	Fads1
ENSMUSG00000034258	-1.07037	2.61925e-52	3.42719e-50	6189.68	6109.15	2971.78	2688.14	6201.59	2937.61	2844.51	5527.55	Flvcr2
ENSMUSG00000025178	-1.06426	6.12999e-34	4.58334e-32	2201.6	2404.53	1033.25	1122.24	2456.08	1118.04	1063.11	2003.66	Pi4k2a
ENSMUSG00000110588	-1.06356	0.000262474	0.00179304	62.9639	63.7184	17.0645	32.7593	51.5394	32.3617	35.5688	66.8234	Gm45774
ENSMUSG00000027002	-1.06286	5.1592e-06	5.13956e-05	172.884	153.148	137.369	71.1345	208.032	69.943	78.0537	212.999	Nckap1
ENSMUSG00000034591	-1.06265	8.22716e-07	9.39221e-06	372.448	239.224	146.754	93.5981	316.733	175.379	133.383	217.176	Slc41a2
ENSMUSG00000073678	-1.06075	3.09203e-17	1.02376e-15	861.219	740.028	328.491	368.776	872.421	430.097	377.424	660.925	Pgap1
ENSMUSG00000068036	-1.059	2.234e-08	3.22037e-07	815.33	1339.21	734.626	588.732	1868.54	656.629	566.136	1281.13	Afdn
ENSMUSG00000085611	-1.05767	0.00510295	0.023365	30.9484	24.5931	14.5048	9.35981	29.0495	16.7028	15.8083	32.3676	Ap3s1-ps1
ENSMUSG00000074738	-1.0571	0.000233418	0.00161564	73.6358	53.6576	33.2757	27.1434	50.6023	21.9224	26.6766	50.1175	Fndc10
ENSMUSG00000045312	-1.05646	1.13342e-23	5.41176e-22	2791.76	2555.45	1162.94	1377.76	2525.43	1151.45	1111.52	2119.55	Lhfpl2
ENSMUSG00000020911	-1.05503	3.87891e-14	9.86621e-13	13387.8	17416.4	6711.46	10032.8	17592.7	8295.03	6272.95	16660.9	Krt19
ENSMUSG00000022957	-1.04793	5.56233e-07	6.46942e-06	198.497	143.087	90.4417	73.9425	201.472	96.0412	66.1974	131.558	Itsn1
ENSMUSG00000110498	-1.04777	0.00206373	0.0109486	29.8812	58.1291	19.6241	23.3995	37.4832	24.0103	15.8083	45.9411	A630001O12Rik
ENSMUSG00000050921	-1.04685	3.65053e-05	0.000305974	70.4342	69.3078	30.7161	44.9271	68.4068	27.1421	32.6047	72.0439	P2ry10
ENSMUSG00000106019	-1.04675	0.00180368	0.00974373	39.4859	42.479	18.7709	14.0397	32.7978	16.7028	25.6886	40.7205	Gm43672
ENSMUSG00000029925	-1.04585	3.62933e-18	1.28614e-16	5312.45	6431.09	2142.44	3008.24	5220.47	2529.43	3084.6	5259.21	Tbxas1
ENSMUSG00000032013	-1.04084	5.64685e-12	1.19506e-10	1535.68	1667.86	684.285	923.813	1439.35	671.244	550.328	1180.89	Trim29
ENSMUSG00000030206	-1.03765	1.59569e-09	2.63841e-08	172.884	192.273	94.7078	87.0462	169.611	86.6458	104.73	231.794	Gsg1
ENSMUSG00000029098	-1.03656	8.08463e-47	9.24502e-45	7230.18	7199.07	3297.71	3562.34	7222.07	3237.21	3609.24	6465.16	Acox3
ENSMUSG00000056692	-1.0354	4.5863e-28	2.5578e-26	2072.47	1852.31	883.94	979.972	1935.07	870.634	916.884	1624.64	D17Wsu92e
ENSMUSG00000037095	-1.03521	1.01025e-07	1.31178e-06	292.409	254.874	145.048	206.852	368.272	146.15	106.706	323.676	Lrg1
ENSMUSG00000059401	-1.03485	1.55114e-10	2.90742e-09	269.998	320.828	114.332	145.077	338.286	153.457	182.784	288.176	Mamld1
ENSMUSG00000044734	-1.03415	2.38392e-38	2.09293e-36	6112.84	6143.8	3111.71	3397.61	7300.78	3124.47	3238.73	6801.37	Serpinb1a
ENSMUSG00000030172	-1.03253	1.24564e-08	1.8485e-07	223.042	255.992	113.479	102.958	265.193	156.589	93.8621	208.823	Erc1
ENSMUSG00000033721	-1.02946	4.04097e-08	5.61691e-07	370.313	279.467	165.525	108.574	340.16	206.697	145.239	286.088	Vav3
ENSMUSG00000034201	-1.02552	7.09869e-16	2.10455e-14	4160.96	4780	1963.27	2606.71	5067.72	2446.96	1796.22	3930.05	Gas2l1
ENSMUSG00000006378	-1.02428	6.38321e-05	0.000502097	72.5686	65.9542	34.1289	43.0551	78.7147	26.0981	33.5927	61.6028	Gcat
ENSMUSG00000086606	-1.02396	0.000117173	0.000875132	83.2405	130.79	41.808	39.3112	115.261	83.514	55.3292	115.897	Gm13205
ENSMUSG00000030160	-1.02328	3.18095e-05	0.000269529	107.786	81.6043	34.1289	44.9271	77.7776	37.5813	50.3891	72.0439	Tmem52b
ENSMUSG00000044199	-1.01999	0.00801929	0.034017	43.7546	32.4182	18.7709	10.2958	32.7978	15.6589	19.7604	21.9264	S1pr4
ENSMUSG00000005045	-1.01726	1.02155e-07	1.32268e-06	322.29	309.649	126.277	177.836	257.697	113.788	122.515	205.691	Chd5
ENSMUSG00000044244	-1.01573	0.00153914	0.00852795	66.1655	64.8363	29.8628	39.3112	67.4697	24.0103	21.7365	34.4558	Il20rb
ENSMUSG00000029373	-1.01558	0.00532779	0.0242405	46.9562	48.0683	27.3032	34.6313	59.9731	12.5271	17.7844	32.3676	Pf4
ENSMUSG00000049577	-1.01187	0.00058295	0.00365397	99.2483	101.726	28.1564	50.543	132.128	75.1626	82.9938	142	Zfpm1
ENSMUSG00000106104	-1.01026	0.00109771	0.00636455	55.4936	82.7222	55.4595	32.7593	68.4068	24.0103	43.473	108.588	Gm42660
ENSMUSG00000029814	-1.00788	0.000144155	0.0010507	223.042	141.969	105.8	87.9822	150.87	73.0748	46.437	115.897	Igf2bp3
ENSMUSG00000056753	-1.00652	0.00905872	0.0375369	20.2765	31.3003	13.6516	11.2318	37.4832	18.7907	19.7604	37.5881	C330011M18Rik
ENSMUSG00000040146	-1.00153	2.56141e-05	0.000222578	129.129	124.083	37.5418	51.4789	114.324	76.2066	71.1376	103.367	Rgl3
ENSMUSG00000031155	1.0003	0.000139239	0.00102034	27.7468	55.8934	96.4143	107.638	51.5394	68.8991	103.742	53.2499	Pim2
ENSMUSG00000025006	1.00392	0.000720846	0.00441065	34.1499	48.0683	104.947	77.6864	27.1753	77.2505	102.754	72.0439	Sorbs1
ENSMUSG00000049687	1.00401	0.000432912	0.00279463	49.0905	22.3573	55.4595	74.8785	36.5461	91.8655	75.0896	39.6764	Fam109b
ENSMUSG00000067199	1.00494	0.0106341	0.0429115	16.0078	8.94294	26.4499	40.2472	14.0562	27.1421	28.6526	21.9264	Frat1
ENSMUSG00000032366	1.008	6.22038e-05	0.000490423	58.6952	55.8934	191.122	99.214	70.2809	140.93	144.251	101.279	Tpm1
ENSMUSG00000031431	1.00932	0.00342111	0.0167398	6499.16	9225.76	25669.2	22861.3	8372.8	13103.4	17676.7	15302.6	Tsc22d3
ENSMUSG00000033705	1.01075	6.63865e-14	1.64252e-12	155.809	215.748	363.473	340.697	179.919	399.824	353.712	172.279	Stard9
ENSMUSG00000033213	1.01105	0.00962309	0.0394681	24.5453	25.711	106.653	31.8233	48.7281	62.6355	49.4011	25.0588	AA467197
ENSMUSG00000027478	1.01355	0.00315676	0.0156975	43.7546	15.6501	42.6612	69.2626	21.5528	48.0206	58.2933	27.147	Dnmt3b
ENSMUSG00000030231	1.01395	3.14056e-07	3.81578e-06	65.0983	96.1366	162.966	152.565	81.5259	160.765	218.353	101.279	Plekha5
ENSMUSG00000049744	1.0167	8.4991e-07	9.67831e-06	180.354	270.524	422.346	384.688	222.088	497.953	705.447	320.543	Arhgap15
ENSMUSG00000030393	1.01802	0.000142136	0.00103821	32.0156	35.7718	66.5514	50.543	24.3641	68.8991	63.2334	31.3235	Zik1
ENSMUSG00000063172	1.01983	0.00291429	0.0146392	18.1422	14.5323	56.3128	59.9028	33.7349	49.0645	59.2813	43.8528	Hspb11
ENSMUSG00000042599	1.02399	1.4637e-18	5.26933e-17	826.002	646.127	1516.18	1398.36	900.533	1705.77	1668.77	717.307	Kdm7a
ENSMUSG00000031951	1.02624	0.000250076	0.00171784	35.2171	27.9467	64.845	80.4943	31.8607	55.3281	92.874	49.0734	Tmem231
ENSMUSG00000041642	1.03418	0.000368023	0.00241935	67.2327	51.4219	64.845	108.574	34.6719	97.0851	102.754	29.2352	Kif21b
ENSMUSG00000049988	1.03749	3.41389e-06	3.52475e-05	62.9639	39.1254	98.9739	98.278	44.9798	88.7337	105.718	43.8528	Lrrc25
ENSMUSG00000085457	1.04034	0.00879089	0.0366166	7.4703	17.8859	27.3032	34.6313	18.7416	32.3617	24.7005	13.5735	1110046J04Rik
ENSMUSG00000021948	1.0445	1.98173e-21	8.22175e-20	8671.95	8394.07	15648.1	14850.3	8292.21	20408.7	15836	6998.7	Prkcd
ENSMUSG00000024222	1.04469	2.1525e-37	1.8081e-35	2095.95	1710.34	4100.59	3891.81	2048.46	4244.6	3978.76	2003.66	Fkbp5
ENSMUSG00000032375	1.04495	1.28158e-08	1.89506e-07	162.212	137.498	272.178	263.011	152.744	428.009	366.556	191.073	Aph1b
ENSMUSG00000010651	1.04625	4.19975e-23	1.93075e-21	3758.63	4728.58	8279.68	10270.5	3960.1	8834.74	8073.12	4723.58	Acaa1b
ENSMUSG00000028933	1.04755	2.59381e-06	2.74042e-05	53.3593	52.5398	93.0014	91.7261	45.9169	89.7776	116.587	37.5881	Xrcc2
ENSMUSG00000021007	1.0514	0.00103047	0.00602867	22.4109	19.0037	65.6982	53.3509	25.3011	34.4495	49.4011	31.3235	Spata7
ENSMUSG00000062098	1.05233	0.00660996	0.0290062	14.9406	23.4752	70.8176	54.2869	24.3641	26.0981	65.2094	41.7646	Btbd3
ENSMUSG00000038578	1.05352	4.9852e-12	1.05998e-10	388.456	377.839	681.726	705.73	395.447	764.154	1119.43	413.47	Susd1
ENSMUSG00000074221	1.05443	1.45652e-15	4.15521e-14	337.231	343.185	664.661	652.379	365.461	698.386	648.142	235.97	Zfp568
ENSMUSG00000030960	1.05528	2.72141e-08	3.87706e-07	69.3671	81.6043	170.645	124.485	60.9102	150.325	158.083	79.3527	Eef1akmt2
ENSMUSG00000025044	1.05548	2.40361e-12	5.25013e-11	1009.56	691.96	1749.11	1608.02	720.614	1476.11	1384.22	570.087	Msr1
ENSMUSG00000045658	1.0577	1.1062e-37	9.46744e-36	1814.22	1446.52	3421.43	3310.56	1624.9	3534.73	3287.15	1624.64	Pid1
ENSMUSG00000076431	1.0612	4.06979e-05	0.000337282	24.5453	36.8896	69.9643	83.3023	38.4203	81.4262	81.0178	51.1616	Sox4
ENSMUSG00000040219	1.06772	0.00634549	0.0280355	59.7624	42.479	127.13	92.6621	69.3439	75.1626	86.9459	10.4412	Ttc12
ENSMUSG00000053411	1.06954	8.24325e-12	1.73376e-10	100.315	150.912	241.462	240.547	120.883	269.333	265.778	112.764	Cbx7
ENSMUSG00000030589	1.07538	5.36136e-16	1.6141e-14	234.781	250.402	459.034	582.18	265.193	610.696	457.454	249.544	Rasgrp4
ENSMUSG00000029650	1.07715	1.8082e-28	1.02954e-26	339.365	375.603	782.406	800.264	347.656	701.518	717.304	361.264	Slc46a3
ENSMUSG00000040339	1.07808	7.00515e-14	1.72069e-12	878.294	1145.81	1757.64	2103.15	1247.25	2747.61	2535.26	1057.69	Fam102b
ENSMUSG00000049881	1.0787	2.08204e-23	9.76978e-22	278.535	272.76	623.707	565.332	290.495	659.761	625.418	328.896	2810025M15Rik
ENSMUSG00000020422	1.08175	1.92509e-08	2.80178e-07	75.7702	69.3078	139.075	146.013	70.2809	157.633	201.556	88.7498	Tns3
ENSMUSG00000030729	1.08807	5.18208e-09	8.09618e-08	151.54	118.494	267.059	217.148	130.254	387.296	289.49	145.132	Pgm2l1
ENSMUSG00000068551	1.0899	0.000448111	0.00288589	19.2093	54.7755	87.882	102.022	42.1686	106.48	108.682	74.1322	Zfp467
ENSMUSG00000030760	1.093	2.85764e-08	4.03809e-07	314.82	241.459	587.871	418.383	312.984	907.171	664.939	338.293	Acer3
ENSMUSG00000086247	1.0931	0.00693557	0.0302207	16.0078	17.8859	28.1564	30.8874	8.43371	21.9224	30.6287	10.4412	Gm15787
ENSMUSG00000038740	1.09504	4.90863e-14	1.23014e-12	139.801	140.851	305.454	278.922	121.82	292.299	340.867	168.103	Mvb12b
ENSMUSG00000017009	1.09798	0.0066487	0.0291574	13.8734	26.8288	79.3498	59.9028	16.8674	62.6355	50.3891	60.5587	Sdc4
ENSMUSG00000050270	1.09813	1.07744e-05	0.000101325	36.2843	36.8896	91.2949	95.47	31.8607	76.2066	83.9818	57.4263	Tmem220
ENSMUSG00000043664	1.09842	1.73257e-09	2.85088e-08	93.9123	76.015	179.177	185.324	105.89	250.542	181.796	95.0145	Tmem221
ENSMUSG00000024672	1.09902	7.93705e-18	2.77654e-16	283.871	262.699	590.431	566.268	223.025	486.469	628.382	292.352	Ms4a7
ENSMUSG00000035776	1.09924	7.0664e-14	1.7326e-12	139.801	181.095	314.84	377.2	146.184	303.782	381.376	176.455	Cd99l2
ENSMUSG00000060675	1.10402	4.65414e-28	2.58504e-26	711.813	706.492	1776.41	1580.87	814.322	1722.48	1692.48	916.733	Pla2g16
ENSMUSG00000053063	1.11283	4.43901e-42	4.5418e-40	1443.9	1575.08	3085.26	3004.5	1441.23	3581.71	3323.7	1548.42	Clec12a
ENSMUSG00000035208	1.11486	3.06188e-09	4.90767e-08	186.757	139.733	345.556	306.066	227.71	429.053	399.161	127.382	Slfn8
ENSMUSG00000100975	1.11798	3.12846e-06	3.24978e-05	67.2327	62.6006	100.68	187.196	81.5259	171.204	121.527	55.3381	Gm28875
ENSMUSG00000024892	1.12225	3.02366e-09	4.85785e-08	100.315	127.437	216.719	195.62	89.0225	188.951	243.053	72.0439	Pcx
ENSMUSG00000070565	1.12514	2.3223e-16	7.14974e-15	165.414	152.03	306.307	349.121	148.059	385.209	376.436	183.764	Rasal2
ENSMUSG00000015850	1.12926	1.68764e-09	2.78032e-08	547.466	560.052	1034.11	1166.23	804.014	1898.9	1187.6	503.263	Adamtsl4
ENSMUSG00000086401	1.13297	0.0123575	0.0486295	14.9406	11.1787	18.7709	26.2075	19.6787	31.3178	36.5568	5.22058	Gm15559
ENSMUSG00000002204	1.13495	2.44232e-29	1.47058e-27	1354.26	1635.44	2814.78	3287.16	1474.96	3360.4	3741.64	1547.38	Napsa
ENSMUSG00000022885	1.13644	1.50426e-33	1.11249e-31	606.161	623.77	1199.63	1358.11	567.87	1434.35	1417.81	663.013	St6gal1
ENSMUSG00000030592	1.13672	3.798e-10	6.80041e-09	179.287	181.095	318.252	344.441	104.016	335.1	419.909	181.676	Ryr1
ENSMUSG00000007216	1.13772	4.35482e-07	5.15756e-06	75.7702	78.2507	117.745	176.9	98.3933	193.126	191.676	55.3381	Zfp775
ENSMUSG00000020829	1.14179	1.43724e-07	1.83127e-06	93.9123	105.08	226.104	226.507	81.5259	185.819	311.227	150.353	Slc46a1
ENSMUSG00000047182	1.14737	4.50362e-11	8.88191e-10	122.726	115.14	240.609	375.328	139.625	266.201	295.418	153.485	Irs3
ENSMUSG00000035954	1.15015	1.14868e-15	3.31873e-14	1020.23	819.397	1872.83	1809.25	1040.16	2204.77	1897.99	626.469	Dock4
ENSMUSG00000032507	1.15676	5.66665e-08	7.67281e-07	183.556	128.555	380.538	328.529	181.793	340.32	252.934	89.7939	Fbxl2
ENSMUSG00000021822	1.16338	9.88407e-05	0.000746406	25.6125	20.1216	49.487	48.671	33.7349	62.6355	63.2334	19.8382	Plau
ENSMUSG00000054150	1.16647	1.04063e-05	9.82708e-05	76.8374	52.5398	105.8	208.724	104.953	189.994	153.143	57.4263	Syne3
ENSMUSG00000017754	1.17094	9.68236e-27	4.99081e-25	3952.86	4883.96	10093.6	11272	4873.75	12003.1	8908	5065	Pltp
ENSMUSG00000019763	1.17371	1.19667e-33	8.89848e-32	326.559	313.003	747.424	699.178	301.74	697.342	658.022	301.749	Rmnd1
ENSMUSG00000000686	1.17432	1.29711e-21	5.48169e-20	415.135	404.668	998.272	1182.14	446.987	918.655	999.878	549.205	Abhd15
ENSMUSG00000000673	1.17841	3.79799e-10	6.80041e-09	82.1733	112.905	195.388	287.346	110.575	198.346	268.742	113.809	Haao
ENSMUSG00000074194	1.18599	0.00607239	0.0269867	17.075	12.2965	35.8354	29.0154	8.43371	21.9224	53.3532	24.0146	Zfp791
ENSMUSG00000056724	1.18846	3.91663e-06	4.01034e-05	183.556	119.612	296.069	341.633	275.501	612.784	391.257	139.911	Nbeal2
ENSMUSG00000027009	1.18855	3.50688e-24	1.7228e-22	887.898	887.587	1633.92	1942.16	915.526	2362.4	1923.68	756.983	Itga4
ENSMUSG00000056529	1.18856	5.71499e-08	7.73058e-07	160.078	147.559	293.509	234.931	96.5192	341.364	235.149	81.441	Ptafr
ENSMUSG00000050212	1.19565	5.66238e-14	1.41383e-12	300.946	374.486	792.645	929.429	422.623	1079.42	945.537	536.675	Eva1b
ENSMUSG00000071537	1.19729	4.1069e-08	5.70272e-07	100.315	65.9542	163.819	173.156	107.764	276.64	238.113	96.0586	Klrg2
ENSMUSG00000017309	1.19918	2.10307e-09	3.43973e-08	183.556	261.581	488.897	509.174	194.912	593.994	711.376	363.352	Cd300lg
ENSMUSG00000016526	1.20012	0.00292126	0.0146634	34.1499	93.9009	173.204	193.748	38.4203	42.8009	107.694	59.5146	Dyrk3
ENSMUSG00000022040	1.20092	0.00933205	0.038482	19.2093	12.2965	52.0466	17.7836	6.55956	29.2299	35.5688	20.8823	Ephx2
ENSMUSG00000021572	1.20201	4.68831e-05	0.000380206	30.9484	27.9467	75.9369	49.607	26.2382	61.5916	51.3771	18.7941	Cep72
ENSMUSG00000004791	1.20323	5.00038e-08	6.83184e-07	64.0311	41.3611	114.332	129.165	51.5394	111.7	158.083	65.7792	Pgf
ENSMUSG00000079038	1.20368	0.00985454	0.0402704	21.3437	5.58934	51.1934	25.2715	11.245	31.3178	20.7485	17.75	D130040H23Rik
ENSMUSG00000040270	1.20391	0.00250339	0.0128598	10.6719	25.711	26.4499	39.3112	24.3641	46.9767	54.3412	11.4853	Bach2
ENSMUSG00000030946	1.2119	1.14453e-08	1.70589e-07	54.4265	57.0112	158.7	132.909	58.0989	141.974	171.916	91.8821	Lhpp
ENSMUSG00000087366	1.21473	5.11196e-07	5.97112e-06	80.0389	78.2507	186.856	133.845	59.036	182.687	108.682	46.9852	Junos
ENSMUSG00000032845	1.2148	0.00186499	0.0100232	21.3437	11.1787	46.0741	32.7593	23.427	36.5374	34.5808	8.35292	Alpk2
ENSMUSG00000020546	1.21882	0.000995062	0.00585421	27.7468	16.768	42.6612	37.4392	10.3079	54.2841	63.2334	30.2793	Stxbp4
ENSMUSG00000058163	1.21922	0.000995776	0.00585589	48.0233	25.711	89.5885	39.3112	55.2877	132.579	98.8022	25.0588	Gm5431
ENSMUSG00000052684	1.23041	4.82053e-17	1.56933e-15	2485.48	3636.42	8071.5	9990.66	4251.53	8319.04	7777.71	4183.77	Jun
ENSMUSG00000037185	1.23044	7.67569e-18	2.69899e-16	207.034	232.516	450.502	634.595	245.515	597.125	593.801	283.999	Krt80
ENSMUSG00000005125	1.23086	5.22941e-13	1.2123e-11	299.879	251.52	773.874	889.182	469.477	893.6	871.435	437.484	Ndrg1
ENSMUSG00000099767	1.23134	5.1725e-05	0.000415265	17.075	25.711	47.7805	48.671	27.1753	55.3281	52.3651	16.7058	Gm28884
ENSMUSG00000006362	1.23274	1.26367e-13	3.0598e-12	152.608	197.863	329.344	431.487	195.85	484.381	531.556	208.823	Cbfa2t3
ENSMUSG00000031925	1.23285	1.1544e-12	2.59225e-11	197.429	178.859	384.804	298.578	132.128	467.679	383.352	145.132	Maml2
ENSMUSG00000042035	1.23313	4.5951e-26	2.32454e-24	216.639	179.977	441.97	490.454	194.912	448.888	441.646	183.764	Igsf3
ENSMUSG00000052821	1.23327	1.17594e-15	3.39029e-14	237.982	205.688	532.412	391.24	213.654	588.774	620.478	249.544	Cysltr1
ENSMUSG00000056054	1.23426	5.81187e-29	3.37982e-27	293.476	317.474	763.635	706.666	289.558	805.911	668.891	351.867	S100a8
ENSMUSG00000028035	1.23488	3.64814e-11	7.22619e-10	86.442	120.73	321.665	219.955	124.632	282.904	308.263	149.308	Dnajb4
ENSMUSG00000046727	1.23677	1.78712e-07	2.24968e-06	62.9639	55.8934	181.737	101.086	78.7147	202.522	149.191	70.9998	Cystm1
ENSMUSG00000108732	1.23957	0.00715395	0.0309739	7.4703	16.768	20.4774	22.4635	10.3079	24.0103	26.6766	5.22058	2310043P16Rik
ENSMUSG00000050530	1.24345	3.71622e-30	2.35211e-28	311.618	357.718	790.085	819.919	404.818	841.404	931.704	352.911	Fam171a1
ENSMUSG00000049321	1.24977	1.93019e-07	2.4253e-06	32.0156	35.7718	112.626	90.7901	57.1618	99.1729	115.599	50.1175	Zfp2
ENSMUSG00000018381	1.2511	3.59077e-41	3.41701e-39	465.293	476.212	1195.37	1188.7	442.301	1064.8	1083.86	522.058	Abi3
ENSMUSG00000042515	1.25261	5.54087e-09	8.62702e-08	72.5686	61.4827	208.187	170.349	116.198	211.917	252.934	102.323	Mum1l1
ENSMUSG00000033065	1.25403	0.00713583	0.0309053	20.2765	4.47147	27.3032	22.4635	9.37079	22.9664	33.5927	10.4412	Pfkm
ENSMUSG00000024049	1.25668	0.00150558	0.00837611	8.53748	25.711	50.3402	33.6953	19.6787	31.3178	40.5089	11.4853	Myom1
ENSMUSG00000022265	1.25763	5.0434e-05	0.000406339	21.3437	19.0037	47.7805	45.8631	30.9236	76.2066	62.2454	25.0588	Ank
ENSMUSG00000090799	1.26011	1.03465e-09	1.74683e-08	54.4265	51.4219	139.929	160.989	74.9663	145.106	116.587	53.2499	Klhl33
ENSMUSG00000028859	1.2607	2.86745e-57	4.19573e-55	2687.17	2610.22	6841.15	6955.27	2679.11	6295.92	5756.21	2811.8	Csf3r
ENSMUSG00000072949	1.26121	5.66989e-48	6.65137e-46	1235.8	1177.11	3288.32	3055.98	1428.11	3175.62	3168.59	1450.28	Acot1
ENSMUSG00000030465	1.26535	0.0017825	0.00964082	24.5453	32.4182	38.3951	29.0154	15.9303	78.2944	59.2813	12.5294	Psd3
ENSMUSG00000046329	1.26883	0.000156175	0.00113104	20.2765	16.768	36.6886	34.6313	20.6157	59.5038	54.3412	18.7941	Slc25a23
ENSMUSG00000097296	1.27366	0.0109033	0.0437804	125.928	138.616	334.464	376.264	48.7281	106.48	183.772	101.279	Gm26532
ENSMUSG00000038456	1.27418	9.97897e-28	5.41011e-26	421.538	382.311	978.648	1204.61	431.994	933.269	878.351	415.558	Dennd2a
ENSMUSG00000046169	1.27723	0.00835274	0.0351792	6.40311	11.1787	23.8903	22.4635	6.55956	12.5271	21.7365	9.39704	Adamts6
ENSMUSG00000029298	1.27954	1.59614e-10	2.98356e-09	120.592	88.3115	328.491	210.596	111.512	270.377	338.891	152.441	Gbp9
ENSMUSG00000018459	1.2816	0.00242355	0.012516	9.60467	11.1787	37.5418	30.8874	15.9303	17.7467	46.437	17.75	Slc13a3
ENSMUSG00000026656	1.2818	8.08762e-42	7.91772e-40	4763.92	4449.11	10136.3	9752.92	4594.5	12928	11334.6	4349.78	Fcgr2b
ENSMUSG00000067714	1.28188	8.30156e-22	3.56365e-20	143.003	192.273	376.272	413.704	148.059	382.077	424.849	174.367	Lpar5
ENSMUSG00000062794	1.28226	1.25542e-17	4.325e-16	122.726	124.083	294.362	263.011	114.324	350.759	264.79	121.117	Zfp599
ENSMUSG00000016382	1.28318	7.73234e-25	3.84021e-23	296.678	260.463	799.471	590.604	298.928	746.407	741.016	325.764	Pls3
ENSMUSG00000020589	1.28472	1.36338e-29	8.39494e-28	386.321	290.646	816.535	839.575	371.083	951.016	889.219	385.278	Fam49a
ENSMUSG00000038248	1.28506	3.18262e-11	6.32249e-10	91.778	55.8934	198.801	169.413	85.2742	220.268	220.329	98.1468	Sobp
ENSMUSG00000033209	1.28554	0.00506137	0.0232216	10.6719	22.3573	74.2305	29.9514	17.8045	31.3178	20.7485	13.5735	Ttc28
ENSMUSG00000090115	1.28812	3.34661e-06	3.46054e-05	38.4187	33.536	64.845	82.3663	24.3641	86.6458	59.2813	24.0146	Usp49
ENSMUSG00000053477	1.29191	3.60553e-18	1.28105e-16	140.868	204.57	392.483	486.71	215.528	447.844	473.262	173.323	Tcf4
ENSMUSG00000074497	1.29295	1.0699e-05	0.000100825	41.6202	19.0037	72.524	59.9028	24.3641	60.5477	79.0417	26.1029	A430078G23Rik
ENSMUSG00000062373	1.29458	4.47068e-29	2.62229e-27	1467.38	1114.51	3226.04	2697.5	1403.74	3724.73	3234.78	1264.42	Tmem65
ENSMUSG00000032739	1.30192	0.00357969	0.0173973	14.9406	5.58934	22.1838	20.5916	10.3079	39.6692	27.6646	13.5735	Pram1
ENSMUSG00000007034	1.30406	0.00248285	0.0127689	12.8062	8.94294	21.3306	20.5916	13.1191	31.3178	31.6167	7.30881	Slc44a4
ENSMUSG00000010142	1.30476	9.7853e-53	1.30547e-50	763.038	641.656	1678.29	1600.53	670.012	1741.27	1697.42	644.219	Tnfrsf13b
ENSMUSG00000030156	1.30615	0.000168325	0.00121194	612.564	718.789	2017.87	1653.88	317.67	1016.78	1421.76	822.763	Cd69
ENSMUSG00000035299	1.32455	0.000162469	0.00117288	23.4781	24.5931	39.2483	65.5187	29.9865	92.9094	43.473	17.75	Mid1
ENSMUSG00000032690	1.32648	0.000732599	0.00446649	16.0078	21.2395	40.1015	54.2869	34.6719	56.372	49.4011	7.30881	Oas2
ENSMUSG00000097284	1.32912	0.0104425	0.0423037	10.6719	13.4144	29.0096	22.4635	1.87416	21.9224	16.7964	10.4412	4930480K23Rik
ENSMUSG00000035919	1.33513	4.42234e-34	3.36197e-32	303.081	285.056	796.058	769.376	369.209	885.249	787.453	323.676	Bbs9
ENSMUSG00000043822	1.33532	2.07995e-10	3.84043e-09	55.4936	50.304	138.222	147.885	62.7843	174.336	108.682	56.3822	Adamtsl5
ENSMUSG00000018169	1.33604	2.17486e-23	1.01354e-21	189.959	175.505	459.034	467.054	153.681	466.635	495.987	229.705	Mfng
ENSMUSG00000032827	1.33788	6.13609e-14	1.52651e-12	77.9045	128.555	280.711	211.532	107.764	277.684	274.67	99.1909	Ppp1r9a
ENSMUSG00000047963	1.34375	1.37977e-21	5.79504e-20	125.928	97.2545	300.335	299.514	134.002	320.485	310.239	126.338	Stbd1
ENSMUSG00000021127	1.34465	1.32331e-17	4.54737e-16	232.646	211.277	520.466	591.54	236.144	600.257	421.885	159.75	Zfp36l1
ENSMUSG00000085962	1.34771	0.00110672	0.00641405	13.8734	7.82507	31.5693	24.3355	9.37079	22.9664	34.5808	13.5735	Gm16984
ENSMUSG00000029161	1.34952	0.00238121	0.0123407	7.4703	12.2965	24.7435	37.4392	18.7416	26.0981	26.6766	6.26469	Cgref1
ENSMUSG00000044350	1.35	5.46867e-06	5.42007e-05	43.7546	29.0646	115.185	64.5827	22.4899	66.8112	87.9339	36.544	Lacc1
ENSMUSG00000044026	1.3558	5.97488e-19	2.18565e-17	309.484	286.174	885.646	646.763	318.607	1007.39	854.639	411.381	Slc35g1
ENSMUSG00000066842	1.35587	0.00931919	0.0384406	7.4703	7.82507	26.4499	18.7196	3.74832	15.6589	13.8323	10.4412	Hmcn1
ENSMUSG00000041961	1.35602	2.49084e-05	0.000216825	23.4781	22.3573	52.8999	91.7261	32.7978	72.0309	108.682	48.0293	Znrf3
ENSMUSG00000093677	1.35754	0.00133002	0.00754581	29.8812	19.0037	41.808	38.3752	17.8045	45.9327	55.3292	4.17646	Gm20712
ENSMUSG00000027087	1.35841	8.82211e-17	2.80494e-15	612.564	812.69	1569.93	1671.66	580.989	1680.72	1292.33	418.69	Itgav
ENSMUSG00000033446	1.36197	1.19821e-05	0.000111375	35.2171	19.0037	55.4595	57.0948	35.609	98.129	91.886	27.147	Lpar6
ENSMUSG00000036006	1.36272	1.04458e-09	1.76142e-08	82.1733	80.4865	222.691	220.891	62.7843	120.051	223.293	81.441	Ripor2
ENSMUSG00000029381	1.36572	1.9091e-10	3.53938e-09	76.8374	76.015	284.123	214.34	111.512	207.741	162.036	72.0439	Shroom3
ENSMUSG00000028047	1.3659	8.69872e-19	3.1482e-17	225.176	242.577	537.531	765.632	291.432	812.174	606.645	295.485	Thbs3
ENSMUSG00000026271	1.36961	9.29352e-07	1.04691e-05	614.699	487.39	1041.79	1186.82	771.216	1938.57	1949.37	492.822	Gpr35
ENSMUSG00000044807	1.37197	0.000700462	0.00430528	16.0078	8.94294	21.3306	33.6953	11.245	34.4495	31.6167	10.4412	Zfp354c
ENSMUSG00000050967	1.37956	1.38418e-31	9.56141e-30	401.262	325.299	761.929	927.557	309.236	923.874	896.136	313.235	Creg2
ENSMUSG00000036606	1.38428	3.07197e-28	1.73458e-26	3740.49	3093.14	8639.74	10743.2	4681.65	10508.2	8977.16	3371.45	Plxnb2
ENSMUSG00000070044	1.38631	1.96623e-05	0.000175108	22.4109	24.5931	124.571	80.4943	50.6023	105.436	123.503	67.8675	Fam149a
ENSMUSG00000032258	1.38868	0.00503564	0.0231425	6.40311	26.8288	19.6241	43.9911	26.2382	51.1524	101.766	22.9705	Lca5
ENSMUSG00000038782	1.39184	2.49202e-05	0.000216825	11.739	17.8859	47.7805	45.8631	18.7416	37.5813	53.3532	21.9264	1700028J19Rik
ENSMUSG00000085881	1.39396	0.00571938	0.0256778	4.26874	10.0608	23.037	21.5276	15.9303	26.0981	20.7485	4.17646	Gm15912
ENSMUSG00000111147	1.40315	0.00406601	0.0193869	10.6719	7.82507	26.4499	30.8874	17.8045	28.186	19.7604	3.13235	AC160562.1
ENSMUSG00000046006	1.40588	8.2202e-18	2.86822e-16	131.264	144.205	374.565	308.874	146.184	449.932	458.442	178.544	Gapt
ENSMUSG00000033450	1.41087	7.4859e-16	2.20972e-14	130.197	148.676	430.025	368.776	119.946	283.948	438.682	174.367	Tagap
ENSMUSG00000014496	1.41214	1.42402e-09	2.36895e-08	78.9717	57.0112	209.04	229.315	99.3304	147.194	175.868	50.1175	Ankrd28
ENSMUSG00000020264	1.41252	0.00332861	0.0163818	7.4703	8.94294	40.1015	20.5916	7.49663	16.7028	21.7365	13.5735	Slc36a2
ENSMUSG00000007872	1.41613	1.02501e-12	2.31316e-11	290.274	354.364	928.307	1106.33	422.623	1129.53	1394.1	640.043	Id3
ENSMUSG00000024654	1.4163	4.78684e-07	5.61545e-06	42.6874	42.479	88.7353	94.5341	15.9303	96.0412	96.8261	40.7205	Asrgl1
ENSMUSG00000030208	1.41783	5.8656e-42	5.82621e-40	2190.93	1616.44	5860.79	5216.22	2251.8	5419.02	5386.69	2128.95	Emp1
ENSMUSG00000020577	1.42101	7.49935e-18	2.64381e-16	169.682	213.513	638.211	515.725	186.479	506.304	635.298	288.176	Tspan13
ENSMUSG00000005583	1.42214	2.59265e-12	5.63592e-11	83.2405	84.9579	215.866	174.092	81.5259	191.038	309.251	82.4851	Mef2c
ENSMUSG00000040722	1.42814	4.86902e-22	2.10342e-20	156.876	117.376	376.272	347.249	146.184	416.526	322.095	122.161	Scamp5
ENSMUSG00000000303	1.43206	2.55696e-29	1.53282e-27	2485.48	2049.05	5324.12	5516.67	2083.13	5222.76	5798.7	1484.73	Cdh1
ENSMUSG00000090877	1.43444	4.5944e-06	4.64491e-05	384.187	431.497	974.381	1088.55	169.611	762.066	707.423	322.632	Hspa1b
ENSMUSG00000044468	1.4376	1.31168e-10	2.49293e-09	96.0467	74.8971	139.929	219.955	64.6585	245.323	270.718	87.7057	Fam46c
ENSMUSG00000014786	1.4453	0.000246688	0.00169713	29.8812	22.3573	52.0466	73.9425	11.245	48.0206	31.6167	12.5294	Slc9a5
ENSMUSG00000051043	1.44826	0.000261302	0.00178609	186.757	244.813	246.582	705.73	218.339	942.665	579.969	256.852	Gprc5c
ENSMUSG00000040410	1.45874	1.35859e-30	8.93126e-29	153.675	176.623	464.154	443.655	136.814	405.043	419.909	164.97	Fbxl4
ENSMUSG00000046031	1.45879	3.81444e-14	9.7204e-13	97.1139	68.1899	255.114	241.483	87.1484	165.984	229.221	72.0439	Fam26f
ENSMUSG00000051339	1.45982	0.00696761	0.0303215	11.739	4.47147	21.3306	12.1678	4.6854	28.186	15.8083	7.30881	2900026A02Rik
ENSMUSG00000015745	1.46748	2.9652e-22	1.30163e-20	110.987	137.498	354.941	416.511	137.751	406.087	385.328	178.544	Plekho1
ENSMUSG00000055148	1.47238	0.00139198	0.00784025	996.751	2341.93	5204.66	5769.39	694.376	2678.71	3044.09	1984.86	Klf2
ENSMUSG00000057191	1.47955	8.24226e-20	3.15058e-18	122.726	128.555	430.878	368.776	136.814	374.769	452.514	195.25	AB124611
ENSMUSG00000040710	1.48063	1.90424e-31	1.30216e-29	373.515	402.432	889.059	961.252	410.441	1184.86	1205.39	332.029	St8sia4
ENSMUSG00000031779	1.48346	4.74439e-35	3.71044e-33	352.171	263.817	947.931	846.127	316.733	921.786	968.261	384.234	Ccl22
ENSMUSG00000048142	1.48388	3.07778e-09	4.92734e-08	30.9484	65.9542	116.892	160.053	44.9798	170.16	121.527	61.6028	Nat8l
ENSMUSG00000078763	1.48475	0.00498219	0.0229201	5.33593	6.7072	40.9547	30.8874	41.2315	63.6795	77.0657	21.9264	Slfn1
ENSMUSG00000046323	1.4865	0.0119502	0.0473277	8.53748	6.7072	11.0919	14.0397	2.81124	24.0103	12.8443	4.17646	Dppa3
ENSMUSG00000021573	1.48841	0.00140142	0.00787702	169.682	269.406	639.065	804.008	587.549	1475.07	705.447	264.161	Tppp
ENSMUSG00000041658	1.49076	3.05554e-05	0.000259711	21.3437	11.1787	35.8354	59.9028	19.6787	51.1524	77.0657	27.147	Rragb
ENSMUSG00000035547	1.49757	0.000197105	0.00139553	7.4703	8.94294	42.6612	44.9271	25.3011	57.4159	39.5209	22.9705	Capn5
ENSMUSG00000031788	1.49909	3.61286e-30	2.29737e-28	375.649	485.154	1203.05	1546.24	521.016	1410.34	1127.33	487.602	Kifc3
ENSMUSG00000025154	1.49914	7.59962e-41	6.98754e-39	681.932	490.744	1605.77	1687.57	539.758	1454.19	1544.28	513.705	Arhgap19
ENSMUSG00000058290	1.5132	8.74564e-16	2.55937e-14	113.122	76.015	244.875	287.346	107.764	284.992	381.376	122.161	Espl1
ENSMUSG00000068735	1.51495	2.09406e-23	9.79242e-22	637.11	869.701	2489.71	2055.41	953.01	2452.18	3069.78	1061.87	Trp53i11
ENSMUSG00000038074	1.51768	1.80826e-05	0.000161356	25.6125	14.5323	58.0192	43.0551	9.37079	52.1963	62.2454	26.1029	Fkbp14
ENSMUSG00000020364	1.51783	4.52558e-05	0.000369209	14.9406	11.1787	27.3032	37.4392	16.8674	46.9767	45.449	11.4853	Zfp354a
ENSMUSG00000081809	1.52051	0.012602	0.0494485	2.13437	11.1787	24.7435	12.1678	3.74832	10.4393	21.7365	7.30881	Gm15539
ENSMUSG00000092528	1.52389	1.30111e-05	0.0001202	20.2765	10.0608	46.9273	52.4149	24.3641	49.0645	43.473	11.4853	Nlrp1c-ps
ENSMUSG00000093661	1.52865	6.36898e-29	3.68804e-27	172.884	160.973	494.87	450.207	210.843	588.774	567.124	181.676	Eif4e3
ENSMUSG00000026815	1.5308	0.000940009	0.005564	13.8734	12.2965	33.2757	30.8874	15.9303	58.4598	17.7844	6.26469	Gfi1b
ENSMUSG00000031778	1.53225	3.38453e-71	6.87414e-69	1696.82	1819.89	4555.36	5254.6	1705.48	4813.54	5698.91	1804.23	Cx3cl1
ENSMUSG00000030523	1.53229	6.86711e-06	6.70476e-05	18.1422	29.0646	95.5611	96.406	67.4697	131.535	89.91	27.147	Trpm1
ENSMUSG00000039997	1.55036	7.73869e-18	2.71413e-16	110.987	137.498	401.015	390.304	150.87	452.02	530.568	205.691	Ifi203
ENSMUSG00000019820	1.55225	4.47597e-17	1.46065e-15	76.8374	59.247	190.269	195.62	60.9102	245.323	185.748	81.441	Utrn
ENSMUSG00000056832	1.55781	0.0115631	0.0460089	3.20156	2.23573	29.8628	14.0397	7.49663	10.4393	17.7844	11.4853	Ttc26
ENSMUSG00000105687	1.55994	0.00838973	0.0353022	3.20156	8.94294	12.7984	15.9117	6.55956	18.7907	13.8323	2.08823	Gm6157
ENSMUSG00000021640	1.56497	6.65636e-05	0.000520573	36.2843	7.82507	102.387	44.9271	35.609	70.9869	89.91	24.0146	Naip1
ENSMUSG00000091971	1.56721	0.000184611	0.00131666	300.946	298.471	901.857	986.524	113.387	399.824	574.041	253.72	Hspa1a
ENSMUSG00000026170	1.56894	9.89988e-28	5.3887e-26	149.406	145.323	369.446	481.094	123.694	421.746	466.346	168.103	Cyp27a1
ENSMUSG00000034041	1.57653	2.55163e-10	4.6796e-09	61.8968	38.0075	102.387	143.205	31.8607	114.832	137.335	35.4999	Lyl1
ENSMUSG00000040640	1.5779	3.53712e-21	1.45417e-19	220.907	219.102	504.255	487.646	160.241	718.221	544.4	155.573	Erc2
ENSMUSG00000032420	1.57805	7.37909e-15	2.00829e-13	616.833	453.854	877.114	1315.05	322.355	1545.01	1732.99	439.572	Nt5e
ENSMUSG00000107761	1.59829	1.86214e-10	3.45702e-09	21.3437	34.6539	96.4143	77.6864	31.8607	84.558	95.8381	29.2352	2010008C14Rik
ENSMUSG00000022756	1.60719	3.90451e-12	8.34107e-11	51.2249	46.9504	108.359	172.22	62.7843	205.653	165.988	52.2058	Slc7a4
ENSMUSG00000085129	1.6076	1.20145e-10	2.28662e-09	35.2171	40.2432	92.1482	126.357	25.3011	85.6019	115.599	37.5881	5031425F14Rik
ENSMUSG00000067206	1.61157	6.33838e-06	6.22763e-05	11.739	30.1824	62.2853	74.8785	45.9169	87.6897	125.479	26.1029	Lrrc66
ENSMUSG00000019256	1.61303	6.39391e-15	1.74365e-13	118.458	62.6006	340.436	227.443	106.827	347.627	325.059	116.941	Ahr
ENSMUSG00000021451	1.6226	1.63033e-09	2.69241e-08	130.197	115.14	315.693	411.832	74.9663	249.498	186.736	58.4704	Sema4d
ENSMUSG00000021986	1.62307	3.69728e-13	8.73481e-12	67.2327	103.962	226.104	375.328	88.0855	197.302	311.227	101.279	Amer2
ENSMUSG00000060224	1.62627	3.76899e-06	3.87082e-05	18.1422	13.4144	52.0466	48.671	13.1191	30.2738	51.3771	14.6176	Pyroxd2
ENSMUSG00000006356	1.63257	6.98906e-32	4.92783e-30	348.97	448.265	1442.8	1359.04	461.043	1623.3	1190.57	552.337	Crip2
ENSMUSG00000028445	1.63269	2.00069e-14	5.1858e-13	62.9639	96.1366	249.141	295.77	68.4068	275.596	301.347	134.691	Enho
ENSMUSG00000073418	1.63364	2.49506e-08	3.58152e-07	51.2249	82.7222	227.811	226.507	153.681	347.627	259.85	53.2499	C4b
ENSMUSG00000086150	1.63369	8.69491e-05	0.000663231	25.6125	8.94294	43.5144	41.1832	5.62248	43.8449	40.5089	14.6176	Bach2os
ENSMUSG00000074272	1.6338	2.26383e-30	1.45701e-28	267.864	191.155	680.019	601.836	186.479	791.296	690.627	245.367	Ceacam1
ENSMUSG00000029919	1.63453	1.29361e-20	5.10245e-19	265.729	195.627	836.159	540.997	166.8	568.939	583.921	187.941	Hpgds
ENSMUSG00000039976	1.63929	9.07362e-21	3.62093e-19	68.2999	83.8401	224.398	255.523	63.7214	251.586	192.664	81.441	Tbc1d16
ENSMUSG00000073758	1.64404	1.49559e-12	3.34187e-11	33.0828	31.3003	140.782	132.909	41.2315	125.271	114.611	58.4704	Sh3d21
ENSMUSG00000031565	1.64549	0.00408066	0.0194295	3.20156	3.3536	27.3032	11.2318	13.1191	32.3617	37.5448	14.6176	Fgfr1
ENSMUSG00000030223	1.65495	3.81113e-52	4.93923e-50	457.823	541.048	1435.98	1702.55	466.666	1768.41	1459.31	556.513	Ptpro
ENSMUSG00000040703	1.66265	4.37408e-08	6.05519e-07	17.075	31.3003	69.9643	87.0462	31.8607	106.48	130.419	43.8528	Cyp2s1
ENSMUSG00000072621	1.67581	4.98657e-08	6.82551e-07	35.2171	21.2395	78.4966	95.47	17.8045	86.6458	52.3651	24.0146	Slfn10-ps
ENSMUSG00000024140	1.67808	1.85601e-35	1.45992e-33	911.376	788.097	2894.99	2563.65	725.299	2146.31	2111.4	612.896	Epas1
ENSMUSG00000037211	1.68417	3.81065e-08	5.32396e-07	625.371	908.826	2781.51	3327.41	542.569	1580.5	2404.84	1065	Spry1
ENSMUSG00000042810	1.68849	1.62733e-05	0.000147337	19.2093	13.4144	44.3676	30.8874	14.9933	39.6692	62.2454	7.30881	Krba1
ENSMUSG00000022148	1.71184	2.13725e-07	2.67067e-06	27.7468	14.5323	66.5514	43.9911	21.5528	92.9094	68.1735	18.7941	Fyb
ENSMUSG00000026389	1.71617	3.01523e-37	2.5019e-35	109.92	133.026	430.025	387.496	124.632	436.361	361.616	124.25	Steap3
ENSMUSG00000021356	1.71866	8.52137e-21	3.42061e-19	59.7624	95.0187	269.619	225.571	67.4697	236.971	292.454	89.7939	Irf4
ENSMUSG00000042215	1.72152	2.19273e-06	2.3348e-05	17.075	16.768	41.808	47.735	11.245	42.8009	39.5209	7.30881	Bag2
ENSMUSG00000016283	1.72811	2.74788e-05	0.000236516	33.0828	7.82507	112.626	55.2229	34.6719	140.93	57.3053	34.4558	H2-M2
ENSMUSG00000073274	1.72924	0.000122397	0.000909158	7.4703	25.711	41.808	29.9514	14.9933	38.6252	80.0298	9.39704	Gm14636
ENSMUSG00000034917	1.72986	1.84904e-11	3.76111e-10	51.2249	40.2432	177.471	242.419	98.3933	278.728	181.796	74.1322	Tjp3
ENSMUSG00000042766	1.7319	2.84062e-31	1.93276e-29	278.535	346.539	946.225	927.557	344.845	1255.84	1367.42	383.19	Trim46
ENSMUSG00000057948	1.7354	8.42979e-15	2.26705e-13	28.814	35.7718	116.892	124.485	41.2315	101.261	132.395	36.544	Unc13d
ENSMUSG00000097313	1.73894	2.13623e-05	0.000188888	13.8734	7.82507	39.2483	42.1191	14.9933	27.1421	35.5688	6.26469	Gm26569
ENSMUSG00000021322	1.73965	3.3519e-14	8.58996e-13	72.5686	76.015	215.866	234.931	61.8472	168.072	193.652	33.4117	Aoah
ENSMUSG00000003206	1.74072	1.78987e-20	7.01918e-19	114.189	112.905	330.198	338.825	68.4068	257.85	310.239	76.2204	Ebi3
ENSMUSG00000032348	1.74775	0.00565458	0.0254624	3.20156	2.23573	14.5048	8.42383	4.6854	21.9224	24.7005	10.4412	Gsta4
ENSMUSG00000074622	1.74834	0.0012859	0.00732767	74.703	52.5398	179.177	74.8785	84.3371	437.405	335.927	93.9704	Mafb
ENSMUSG00000060512	1.74904	0.0065223	0.0286776	3.20156	2.23573	19.6241	11.2318	3.74832	16.7028	32.6047	14.6176	0610040J01Rik
ENSMUSG00000053101	1.75028	2.86794e-10	5.2175e-09	326.559	365.543	1534.95	1602.4	562.248	1781.98	1768.56	732.969	Gpr141
ENSMUSG00000021125	1.7543	1.31523e-15	3.76792e-14	149.406	81.6043	540.091	472.67	171.486	532.402	309.251	146.176	Arg2
ENSMUSG00000087242	1.75853	3.9729e-07	4.7258e-06	11.739	27.9467	78.4966	56.1588	11.245	54.2841	55.3292	21.9264	C78197
ENSMUSG00000020053	1.76044	5.47891e-38	4.77929e-36	607.229	566.759	1924.87	1955.26	474.162	1727.7	1403.98	422.867	Igf1
ENSMUSG00000031398	1.76285	0.00045427	0.00292141	12.8062	6.7072	42.6612	26.2075	8.43371	22.9664	16.7964	4.17646	Plxna3
ENSMUSG00000045625	1.76595	0.000190567	0.00135346	12.8062	4.47147	23.037	28.0794	10.3079	38.6252	22.7245	5.22058	Pigz
ENSMUSG00000052336	1.77652	5.5446e-08	7.53841e-07	45.889	20.1216	110.066	129.165	40.2944	140.93	232.185	72.0439	Cx3cr1
ENSMUSG00000022901	1.78242	7.19866e-27	3.73891e-25	342.567	403.55	1142.47	961.252	387.951	1121.18	1535.39	249.544	Cd86
ENSMUSG00000025150	1.7927	4.49961e-09	7.08689e-08	65.0983	74.8971	235.49	127.293	67.4697	392.516	376.436	119.029	Cbr2
ENSMUSG00000079481	1.79621	0.000229634	0.00159432	11.739	4.47147	24.7435	19.6556	7.49663	25.0542	27.6646	4.17646	Nhsl2
ENSMUSG00000027843	1.81241	1.3121e-14	3.46028e-13	43.7546	33.536	132.25	173.156	44.9798	111.7	185.748	49.0734	Ptpn22
ENSMUSG00000028456	1.81495	2.5063e-15	7.00324e-14	44.8218	38.0075	181.737	168.477	80.5888	230.708	212.425	60.5587	Unc13b
ENSMUSG00000032278	1.82099	1.05372e-06	1.18017e-05	17.075	16.768	53.7531	42.1191	11.245	44.8888	39.5209	6.26469	Paqr5
ENSMUSG00000017466	1.82194	3.69471e-42	3.80891e-40	3332.82	3103.2	12056.1	12561.8	3950.73	15078.5	14452.8	4927.18	Timp2
ENSMUSG00000032883	1.82832	1.21789e-19	4.61646e-18	118.458	55.8934	414.667	332.273	109.638	353.891	303.323	110.676	Acsl3
ENSMUSG00000018920	1.83144	6.97341e-43	7.35614e-41	495.174	433.733	1312.26	1741.86	431.994	1616	1362.48	334.117	Cxcl16
ENSMUSG00000074093	1.83258	1.11406e-05	0.000104122	14.9406	6.7072	62.2853	29.0154	24.3641	49.0645	70.1495	12.5294	Svip
ENSMUSG00000024053	1.83795	1.0111e-94	3.82196e-92	2740.53	2872.92	8439.24	10172.2	2862.78	10166.8	10303.1	2454.71	Emilin2
ENSMUSG00000021416	1.83887	7.47349e-16	2.20972e-14	35.2171	34.6539	153.58	172.22	42.1686	153.457	168.952	68.9116	Eci3
ENSMUSG00000049191	1.87326	1.88427e-08	2.7512e-07	18.1422	20.1216	52.0466	74.8785	30.9236	119.008	75.0896	17.75	Rtl5
ENSMUSG00000041058	1.87632	1.47409e-57	2.22883e-55	389.523	385.664	1332.74	1101.65	349.531	1466.72	1522.54	352.911	Wwp1
ENSMUSG00000050994	1.87883	5.73634e-14	1.42967e-12	56.5608	43.5968	143.342	203.108	37.4832	130.491	131.407	28.1911	Adgb
ENSMUSG00000039485	1.87968	2.3407e-07	2.90888e-06	11.739	17.8859	41.808	51.4789	14.0562	39.6692	54.3412	7.30881	Tspyl4
ENSMUSG00000004709	1.88353	7.7175e-47	8.89997e-45	691.536	604.766	2695.33	2787.35	872.421	2964.75	3118.2	963.718	Cd244
ENSMUSG00000025372	1.89081	3.09443e-10	5.5996e-09	22.4109	30.1824	80.203	95.47	32.7978	167.028	83.9818	29.2352	Baiap2
ENSMUSG00000024913	1.97042	1.15348e-17	3.98391e-16	36.2843	59.247	158.7	251.779	65.5956	218.18	176.856	43.8528	Lrp5
ENSMUSG00000016552	1.98058	2.70259e-29	1.61302e-27	85.3748	100.608	367.739	400.6	122.757	417.57	551.316	130.514	Foxred2
ENSMUSG00000035678	1.98081	0.00428405	0.020207	4.26874	0	9.38546	21.5276	2.81124	16.7028	17.7844	9.39704	Tnfsf9
ENSMUSG00000026589	1.99	2.61737e-10	4.79369e-09	13.8734	25.711	98.9739	70.1986	24.3641	108.568	134.371	39.6764	Sec16b
ENSMUSG00000024501	1.99036	0.00587698	0.0262468	3.20156	20.1216	71.6708	79.5584	45.9169	169.116	138.323	45.9411	Dpysl3
ENSMUSG00000003153	1.99918	9.93439e-09	1.49378e-07	17.075	17.8859	59.7257	52.4149	8.43371	42.8009	62.2454	11.4853	Slc2a3
ENSMUSG00000030257	2.0011	6.70737e-23	3.02231e-21	53.3593	34.6539	210.746	208.724	46.854	196.258	213.413	72.0439	Srgap3
ENSMUSG00000049580	2.0075	3.91331e-05	0.000326101	3.20156	5.58934	27.3032	29.0154	14.0562	58.4598	33.5927	13.5735	Tsku
ENSMUSG00000014158	2.012	3.99334e-14	1.01383e-12	68.2999	42.479	133.103	200.3	36.5461	279.772	165.988	45.9411	Trpv4
ENSMUSG00000032066	2.03612	5.19288e-29	3.03282e-27	78.9717	89.4294	306.307	267.691	93.7079	369.55	412.005	67.8675	Bco2
ENSMUSG00000042784	2.03619	2.10034e-13	5.03195e-12	32.0156	42.479	127.984	114.19	15.9303	168.072	137.335	43.8528	Muc1
ENSMUSG00000074170	2.0474	6.36188e-09	9.81548e-08	16.0078	6.7072	46.0741	70.1986	18.7416	67.8552	80.0298	21.9264	Plekhf1
ENSMUSG00000002885	2.05556	6.94937e-08	9.26219e-07	226.243	229.163	804.59	840.511	275.501	2052.36	830.926	358.131	Adgre5
ENSMUSG00000048240	2.06379	4.34759e-05	0.000357258	2.13437	3.3536	24.7435	34.6313	10.3079	31.3178	33.5927	13.5735	Gng7
ENSMUSG00000053617	2.0695	8.54403e-09	1.30198e-07	24.5453	14.5323	61.4321	52.4149	7.49663	81.4262	90.898	21.9264	Sh3pxd2a
ENSMUSG00000020623	2.07234	2.79442e-05	0.000239462	6.40311	2.23573	58.0192	24.3355	16.8674	36.5374	47.425	13.5735	Map2k6
ENSMUSG00000009418	2.09667	6.86168e-42	6.76621e-40	437.546	357.718	2214.97	2306.26	651.27	2160.93	2144.99	614.984	Nav1
ENSMUSG00000019478	2.09939	3.70251e-10	6.64694e-09	13.8734	16.768	69.9643	60.8388	8.43371	79.3383	72.1256	27.147	Rab4a
ENSMUSG00000048498	2.10098	1.45822e-51	1.85453e-49	357.507	326.417	1377.96	1619.25	327.041	1756.93	1711.25	495.955	Cd300e
ENSMUSG00000026748	2.10986	7.44485e-115	4.60498e-112	1291.29	1382.8	5809.6	6068.9	1578.04	6878.43	6480.43	1592.28	Plxdc2
ENSMUSG00000021508	2.13378	1.35298e-28	7.73588e-27	186.757	213.513	853.224	964.996	164.926	749.539	1252.81	305.926	Cxcl14
ENSMUSG00000079470	2.15811	3.68959e-06	3.79214e-05	8.53748	3.3536	50.3402	37.4392	18.7416	33.4056	41.4969	5.22058	Utp14b
ENSMUSG00000019987	2.17063	0.00493084	0.0227223	5.33593	3.3536	8.53224	6.55187	8.43371	11.4832	70.1495	4.17646	Arg1
ENSMUSG00000031958	2.17464	1.83641e-21	7.64216e-20	33.0828	30.1824	148.461	132.909	47.791	179.555	176.856	29.2352	Ldhd
ENSMUSG00000041992	2.1749	2.95711e-40	2.7007e-38	103.517	77.1329	429.172	340.697	74.0293	338.232	425.837	85.6174	Rapgef5
ENSMUSG00000000489	2.17781	3.11171e-23	1.44028e-21	54.4265	57.0112	275.591	251.779	89.9596	421.746	359.64	86.6616	Pdgfb
ENSMUSG00000031891	2.18622	0.00122708	0.00703673	5.33593	1.11787	7.67901	17.7836	7.49663	30.2738	18.7724	2.08823	Hsd11b2
ENSMUSG00000030468	2.19689	1.12515e-28	6.48774e-27	34.1499	38.0075	191.975	165.669	49.6652	181.643	199.58	38.6323	Siglecg
ENSMUSG00000027544	2.20714	2.71035e-07	3.32574e-06	54.4265	12.2965	107.506	93.5981	20.6157	143.018	92.874	7.30881	Nfatc2
ENSMUSG00000049848	2.21921	1.08722e-05	0.000102104	9.60467	2.23573	36.6886	38.3752	6.55956	27.1421	17.7844	7.30881	Ceacam19
ENSMUSG00000036862	2.22085	9.09038e-09	1.37906e-07	16.0078	4.47147	54.6063	42.1191	16.8674	55.3281	68.1735	9.39704	Dchs1
ENSMUSG00000036585	2.23606	1.28421e-29	7.94345e-28	84.3077	146.441	749.13	672.97	121.82	551.193	600.717	194.205	Fgf1
ENSMUSG00000018865	2.26352	5.00323e-23	2.27705e-21	30.9484	40.2432	210.746	230.251	63.7214	297.519	230.209	65.7792	Sult4a1
ENSMUSG00000039239	2.26542	7.4105e-11	1.42836e-09	137.667	195.627	672.34	865.782	282.061	1601.38	1086.82	263.117	Tgfb2
ENSMUSG00000032718	2.26668	1.23787e-15	3.5613e-14	23.4781	15.6501	97.2675	71.1345	17.8045	94.9972	85.9579	15.6617	Mansc1
ENSMUSG00000032528	2.26678	9.70489e-64	1.6508e-61	322.29	223.573	1418.91	1331.9	285.809	1552.32	1501.79	373.793	Vipr1
ENSMUSG00000059994	2.27972	0.000523877	0.00331886	1.06719	1.11787	23.037	14.9757	4.6854	18.7907	12.8443	7.30881	Fcrl1
ENSMUSG00000049866	2.30013	4.75235e-42	4.79037e-40	88.5764	138.616	592.99	560.652	129.317	745.363	675.807	166.014	Arl4c
ENSMUSG00000021298	2.31022	6.43888e-14	1.596e-12	30.9484	29.0646	108.359	116.998	20.6157	100.217	108.682	7.30881	Gpr132
ENSMUSG00000015305	2.31881	2.10024e-11	4.25931e-10	8.53748	29.0646	89.5885	90.7901	14.9933	114.832	59.2813	18.7941	Sash1
ENSMUSG00000030246	2.31967	5.60548e-10	9.84251e-09	9.60467	22.3573	130.543	73.9425	18.7416	114.832	163.024	45.9411	Ldhb
ENSMUSG00000039716	2.32494	2.87312e-05	0.000245523	6.40311	8.94294	32.4225	38.3752	4.6854	26.0981	12.8443	2.08823	Dock3
ENSMUSG00000002985	2.33084	6.19578e-24	3.00043e-22	2114.09	3522.4	14376	16724.1	2584.46	17844.9	11880	3869.49	Apoe
ENSMUSG00000036718	2.33938	3.82094e-10	6.81682e-09	6.40311	7.82507	43.5144	49.607	12.182	44.8888	55.3292	11.4853	Micall2
ENSMUSG00000027175	2.34407	7.03269e-48	8.17956e-46	60.8296	50.304	268.765	278.922	55.2877	273.509	300.359	54.294	Tcp11l1
ENSMUSG00000085939	2.34428	1.53363e-85	4.74311e-83	106.719	120.73	633.945	615.875	123.694	566.852	608.621	126.338	Cd63-ps
ENSMUSG00000033788	2.34617	8.10207e-57	1.16056e-54	458.89	307.414	1981.19	2181.77	470.414	2107.69	1650	319.499	Dysf
ENSMUSG00000022123	2.34849	5.40689e-39	4.77773e-37	176.086	96.1366	778.993	634.595	133.065	544.929	819.07	139.911	Scel
ENSMUSG00000027962	2.35296	5.58941e-13	1.29135e-11	27.7468	29.0646	97.2675	219.955	29.9865	82.4701	198.592	30.2793	Vcam1
ENSMUSG00000010021	2.37357	1.79825e-07	2.26161e-06	3.20156	15.6501	29.8628	48.671	11.245	51.1524	85.9579	11.4853	Kif19a
ENSMUSG00000079227	2.38899	2.20994e-09	3.59723e-08	171.817	139.733	656.129	625.235	281.124	1591.99	1174.76	179.588	Ccr5
ENSMUSG00000054951	2.39064	1.80256e-08	2.64039e-07	8.53748	20.1216	87.882	71.1345	2.81124	61.5916	67.1855	24.0146	9130008F23Rik
ENSMUSG00000035863	2.40804	2.04723e-17	6.8449e-16	32.0156	43.5968	157.846	181.58	54.3506	375.813	199.58	41.7646	Palm
ENSMUSG00000032122	2.43235	4.48886e-132	3.5932e-129	344.701	433.733	1975.21	2059.16	324.229	1883.24	1993.83	365.44	Slc37a2
ENSMUSG00000034652	2.43889	6.57543e-108	3.57914e-105	1341.45	1416.34	5841.17	6628.62	1124.5	7709.39	6808.46	1096.32	Cd300a
ENSMUSG00000063506	2.45192	8.73737e-25	4.32357e-23	35.2171	24.5931	162.966	164.733	27.1753	223.4	199.58	50.1175	Arhgap22
ENSMUSG00000000957	2.47304	1.40796e-07	1.79733e-06	124.861	64.8363	383.951	441.783	101.205	891.512	235.149	60.5587	Mmp14
ENSMUSG00000022504	2.48413	8.79927e-10	1.49489e-08	107.786	79.3686	655.276	712.281	172.423	925.962	1134.25	252.676	Ciita
ENSMUSG00000024610	2.49826	2.23126e-12	4.8815e-11	14058	15416.5	103583	81158.9	23854.3	130664	166087	31890.4	Cd74
ENSMUSG00000025351	2.50459	7.9327e-204	1.07948e-200	4684.94	4244.54	28348.4	28301.3	5229.84	26999	26682.5	5280.09	Cd63
ENSMUSG00000106820	2.52834	0.000397788	0.00258876	7.4703	2.23573	13.6516	16.8477	0	15.6589	20.7485	2.08823	D5Ertd605e
ENSMUSG00000038179	2.53248	7.81883e-15	2.11949e-13	19.2093	10.0608	136.516	106.702	44.0427	157.633	157.095	21.9264	Slamf7
ENSMUSG00000030605	2.53402	8.48707e-68	1.58208e-65	486.637	460.561	2654.38	2312.81	620.347	3664.18	3076.7	452.102	Mfge8
ENSMUSG00000045636	2.53448	2.74823e-59	4.34859e-57	211.303	241.459	1505.09	1230.81	185.542	1312.21	1556.13	329.94	Mtus1
ENSMUSG00000053113	2.55251	3.38756e-16	1.03127e-14	541.063	744.5	4231.99	5244.3	506.023	2085.76	2786.22	654.66	Socs3
ENSMUSG00000024381	2.55423	1.24242e-73	2.72692e-71	149.406	158.737	936.84	1067.02	205.22	1096.12	1230.09	222.397	Bin1
ENSMUSG00000026640	2.55462	4.9841e-31	3.34107e-29	45.889	36.8896	287.536	279.858	59.036	292.299	186.736	35.4999	Plxna2
ENSMUSG00000041481	2.5586	3.93604e-09	6.22087e-08	12.8062	7.82507	102.387	85.1743	15.9303	35.4935	42.4849	8.35292	Serpina3g
ENSMUSG00000044349	2.57535	1.12758e-05	0.000105313	2.13437	7.82507	31.5693	32.7593	4.6854	18.7907	15.8083	2.08823	Snhg11
ENSMUSG00000040584	2.59051	9.88125e-32	6.8956e-30	32.0156	30.1824	177.471	191.876	40.2944	228.62	274.67	41.7646	Abcb1a
ENSMUSG00000086773	2.59473	5.11353e-05	0.000411502	9.60467	2.23573	27.3032	25.2715	3.74832	15.6589	25.6886	0	Gm16192
ENSMUSG00000032530	2.6023	1.69632e-15	4.82193e-14	6.40311	11.1787	69.9643	72.0705	13.1191	80.3823	73.1136	17.75	Lyzl4
ENSMUSG00000019558	2.60369	7.38851e-17	2.36571e-15	11.739	13.4144	94.7078	88.9182	12.182	99.1729	64.2214	19.8382	Slc6a8
ENSMUSG00000073421	2.61075	1.34338e-10	2.539e-09	3729.81	3789.57	32051.3	27202.4	7086.19	40107.6	51119.3	10029.8	H2-Ab1
ENSMUSG00000039774	2.6291	2.08709e-39	1.86849e-37	62.9639	80.4865	587.018	585.924	110.575	482.294	735.088	131.558	Galnt12
ENSMUSG00000062309	2.639	1.43003e-05	0.000130603	3.20156	2.23573	19.6241	18.7196	4.6854	21.9224	16.7964	2.08823	Rpp25
ENSMUSG00000091089	2.6824	4.32575e-31	2.9141e-29	25.6125	22.3573	146.754	214.34	36.5461	204.609	196.616	33.4117	NA
ENSMUSG00000022371	2.68587	1.28963e-39	1.1622e-37	39.4859	48.0683	328.491	258.331	33.7349	279.772	332.963	65.7792	Col14a1
ENSMUSG00000055069	2.69491	1.22423e-05	0.000113483	9.60467	19.0037	196.241	171.284	24.3641	273.509	209.461	78.3086	Rab39
ENSMUSG00000044206	2.70652	4.19062e-06	4.26203e-05	0	6.7072	27.3032	17.7836	3.74832	42.8009	41.4969	9.39704	Vsig4
ENSMUSG00000049709	2.70846	2.02136e-49	2.47808e-47	33.0828	49.1862	280.711	258.331	43.1056	307.958	251.946	42.8087	Nlrp10
ENSMUSG00000036594	2.73642	2.89321e-10	5.25645e-09	2184.53	2118.36	19914.2	13745.8	3771.74	23557.2	33654	5560.96	H2-Aa
ENSMUSG00000050075	2.7432	1.7477e-11	3.56563e-10	184.623	120.73	1089.57	754.401	316.733	1654.62	1971.1	194.205	Gpr171
ENSMUSG00000034177	2.76605	3.41021e-07	4.11766e-06	6.40311	3.3536	33.2757	29.9514	1.87416	17.7467	39.5209	6.26469	Rnf43
ENSMUSG00000006360	2.77994	1.47266e-94	5.41619e-92	2157.85	2847.21	16777.8	22010.5	3534.66	21462.1	19463	3064.48	Crip1
ENSMUSG00000015647	2.79311	0.000209445	0.00147522	1.06719	1.11787	38.3951	14.9757	6.55956	12.5271	10.8682	2.08823	Lama5
ENSMUSG00000053646	2.81276	3.27075e-29	1.9436e-27	14.9406	24.5931	156.993	154.437	16.8674	128.403	159.071	29.2352	Plxnb1
ENSMUSG00000051379	2.82792	8.50982e-36	6.85217e-34	88.5764	88.3115	436.851	554.101	126.506	818.438	937.633	82.4851	Flrt3
ENSMUSG00000049723	2.83326	4.17014e-15	1.15106e-13	447.151	175.505	2695.33	1915.95	536.946	2826.95	3241.7	338.293	Mmp12
ENSMUSG00000093327	2.83556	9.47107e-12	1.98586e-10	6.40311	8.94294	48.6337	38.3752	3.74832	64.7234	57.3053	10.4412	Mir5107
ENSMUSG00000060586	2.8612	1.21034e-09	2.02836e-08	739.56	658.424	7313.83	5487.66	1398.12	9428.74	13057.7	2060.04	H2-Eb1
ENSMUSG00000052974	2.88437	0.00347908	0.016975	39.4859	22.3573	36.6886	18.7196	14.0562	382.077	408.053	38.6323	Cyp2f2
ENSMUSG00000037362	2.90607	2.03608e-16	6.31137e-15	36.2843	8.94294	205.627	107.638	11.245	144.062	128.443	21.9264	Nov
ENSMUSG00000023830	2.91153	1.20367e-09	2.01967e-08	43.7546	19.0037	371.152	352.865	76.8405	498.996	176.856	45.9411	Igf2r
ENSMUSG00000027955	2.91401	5.19758e-104	2.43892e-101	176.086	127.437	1359.19	1149.38	204.283	1244.36	1426.7	177.5	Fam198b
ENSMUSG00000005360	2.92172	1.51546e-62	2.54597e-60	121.659	83.8401	1079.33	964.06	174.297	1011.56	1134.25	171.235	Slc1a3
ENSMUSG00000029765	2.97632	1.71505e-06	1.85078e-05	11.739	5.58934	31.5693	22.4635	0.937079	38.6252	123.503	9.39704	Plxna4
ENSMUSG00000106062	2.98026	4.84867e-06	4.85866e-05	1.06719	2.23573	22.1838	24.3355	3.74832	21.9224	12.8443	3.13235	Gm43820
ENSMUSG00000021719	3.00118	6.7071e-08	8.96565e-07	10.6719	0	39.2483	31.8233	8.43371	63.6795	37.5448	2.08823	Rgs7bp
ENSMUSG00000028459	3.00368	9.56935e-15	2.55333e-13	10.6719	7.82507	70.8176	43.0551	6.55956	86.6458	91.886	11.4853	Cd72
ENSMUSG00000041797	3.02484	7.28692e-28	3.98235e-26	24.5453	42.479	305.454	345.377	83.4001	545.973	428.801	48.0293	Abca9
ENSMUSG00000026986	3.07135	6.23924e-27	3.25301e-25	25.6125	22.3573	264.499	155.373	20.6157	296.475	280.598	50.1175	Hnmt
ENSMUSG00000048442	3.07396	2.33092e-91	7.9298e-89	83.2405	127.437	960.73	1169.04	153.681	1081.51	1001.85	134.691	Smim5
ENSMUSG00000087362	3.07543	4.78515e-27	2.51414e-25	18.1422	15.6501	197.948	113.254	28.1124	158.677	215.389	18.7941	Gm13710
ENSMUSG00000040229	3.08417	5.61277e-78	1.3639e-75	105.651	107.315	1148.44	960.316	134.002	997.993	1337.78	176.455	Gpr34
ENSMUSG00000025993	3.10987	1.1076e-73	2.47085e-71	280.67	329.771	3366.82	2456.01	319.544	3198.59	3549.96	526.234	Slc40a1
ENSMUSG00000086763	3.1209	8.68383e-13	1.96622e-11	5.33593	2.23573	55.4595	58.9668	11.245	109.612	88.9219	16.7058	Plxna4os1
ENSMUSG00000026437	3.15763	3.7492e-28	2.10823e-26	17.075	12.2965	159.553	201.236	13.1191	175.379	177.844	37.5881	Cdk18
ENSMUSG00000006445	3.18288	1.91927e-10	3.5534e-09	3.20156	3.3536	67.4047	46.799	1.87416	48.0206	55.3292	15.6617	Epha2
ENSMUSG00000100060	3.20137	2.79505e-08	3.96198e-07	0	4.47147	39.2483	36.5033	7.49663	31.3178	24.7005	2.08823	Gm17944
ENSMUSG00000047250	3.20231	1.02503e-80	2.78972e-78	379.918	391.254	2950.45	3208.54	267.068	4013.89	4169.45	521.013	Ptgs1
ENSMUSG00000026365	3.27781	2.69117e-22	1.18516e-20	146.204	165.444	1732.04	1263.57	203.346	2009.56	2847.48	294.44	Cfh
ENSMUSG00000039232	3.28125	1.21136e-69	2.38901e-67	59.7624	43.5968	529.852	564.396	45.9169	662.893	485.119	81.441	Stx11
ENSMUSG00000045763	3.28571	4.52849e-140	4.4017e-137	161.145	141.969	1249.97	1228.94	113.387	1486.55	1225.15	116.941	Basp1
ENSMUSG00000070407	3.29491	3.49465e-22	1.52911e-20	155.809	69.3078	1579.32	1027.71	201.472	1724.57	1255.78	142	Hs3st3b1
ENSMUSG00000025856	3.33278	5.34171e-15	1.46258e-13	3.20156	5.58934	122.864	131.037	9.37079	132.579	82.0058	28.1911	Pdgfa
ENSMUSG00000008496	3.33681	3.77324e-49	4.58449e-47	25.6125	16.768	293.509	321.977	26.2382	249.498	263.802	42.8087	Pou2f2
ENSMUSG00000026938	3.36012	2.8029e-23	1.30177e-21	10.6719	15.6501	102.387	85.1743	14.9933	161.808	162.036	8.35292	Fcna
ENSMUSG00000089991	3.3669	2.42554e-12	5.28108e-11	2.13437	4.47147	45.2209	33.6953	4.6854	55.3281	69.1615	8.35292	Gm16332
ENSMUSG00000041552	3.4149	4.43901e-15	1.22032e-13	9.60467	15.6501	58.0192	109.51	1.87416	78.2944	81.0178	4.17646	Ptchd1
ENSMUSG00000039908	3.42091	2.26989e-30	1.45701e-28	11.739	6.7072	144.195	182.516	19.6787	161.808	117.575	17.75	Slc26a11
ENSMUSG00000027347	3.45238	5.29288e-05	0.00042343	4.26874	6.7072	87.882	38.3752	19.6787	348.671	193.652	30.2793	Rasgrp1
ENSMUSG00000049103	3.47239	1.56229e-30	1.0221e-28	209.168	221.338	2485.44	2319.36	349.531	3572.31	4377.92	368.573	Ccr2
ENSMUSG00000107622	3.50574	3.83746e-07	4.58071e-06	1.06719	0	18.7709	19.6556	3.74832	30.2738	24.7005	3.13235	4930512J16Rik
ENSMUSG00000001020	3.54009	4.8646e-18	1.71942e-16	65.0983	64.8363	771.314	978.1	153.681	1778.85	1271.58	128.426	S100a4
ENSMUSG00000047180	3.57321	6.45382e-96	2.50925e-93	139.801	166.562	2011.9	1960.88	212.717	2749.7	2599.48	263.117	Neurl3
ENSMUSG00000096630	3.58197	2.45807e-10	4.52018e-09	8.53748	3.3536	32.4225	29.9514	0.937079	51.1524	75.0896	3.13235	Vmn2r26
ENSMUSG00000044485	3.64817	9.12917e-50	1.12936e-47	36.2843	30.1824	327.638	485.774	22.4899	435.317	581.945	57.4263	Klk1b11
ENSMUSG00000057286	3.65698	1.63079e-30	1.06181e-28	12.8062	4.47147	107.506	129.165	12.182	156.589	167.964	14.6176	St6galnac2
ENSMUSG00000029096	3.7462	1.73064e-42	1.79775e-40	151.54	226.927	2810.52	3611.95	284.872	3959.61	3470.92	368.573	Htra3
ENSMUSG00000031613	3.77959	4.46648e-24	2.17849e-22	417.27	402.432	6162.83	5231.2	446.987	9157.32	9850.58	947.012	Hpgd
ENSMUSG00000029299	3.80119	2.97199e-10	5.38519e-09	1.06719	4.47147	36.6886	23.3995	2.81124	33.4056	51.3771	2.08823	Abcg3
ENSMUSG00000086712	3.83126	3.60795e-17	1.18306e-15	6.40311	6.7072	109.213	63.6467	6.55956	122.139	44.461	4.17646	AI427809
ENSMUSG00000035934	3.85123	3.9582e-19	1.45971e-17	3.20156	8.94294	133.103	176.9	2.81124	88.7337	129.431	21.9264	Pknox2
ENSMUSG00000031780	3.86595	1.7869e-53	2.40754e-51	41.6202	29.0646	626.266	530.701	33.7349	363.286	824.01	56.3822	Ccl17
ENSMUSG00000047878	3.86649	1.97997e-14	5.14187e-13	4.26874	4.47147	34.9822	72.0705	0.937079	62.6355	59.2813	6.26469	A4galt
ENSMUSG00000025855	3.8666	3.73903e-41	3.53339e-39	17.075	20.1216	208.187	204.98	11.245	174.336	171.916	4.17646	Prkar1b
ENSMUSG00000032915	3.87092	7.95466e-101	3.49184e-98	88.5764	87.1937	1004.24	909.773	47.791	1322.65	960.357	64.7351	Adgre4
ENSMUSG00000007379	3.92407	1.34812e-17	4.62096e-16	6.40311	6.7072	88.7353	83.3023	0.937079	44.8888	100.778	7.30881	Dennd2c
ENSMUSG00000045038	3.95074	1.09065e-29	6.77694e-28	11.739	3.3536	94.7078	131.973	7.49663	116.92	137.335	8.35292	Prkce
ENSMUSG00000026246	3.96073	2.62376e-19	9.72866e-18	9.60467	2.23573	62.2853	179.708	4.6854	125.271	101.766	13.5735	Alppl2
ENSMUSG00000028245	4.07736	3.89242e-58	6.0191e-56	13.8734	33.536	469.273	477.35	53.4135	529.27	685.687	26.1029	Nsmaf
ENSMUSG00000005043	4.18069	3.2994e-60	5.28215e-58	17.075	14.5323	315.693	489.518	20.6157	464.547	439.67	41.7646	Sgsh
ENSMUSG00000034416	4.18698	1.65807e-06	1.79499e-05	0	1.11787	20.4774	19.6556	0.937079	13.571	21.7365	2.08823	Pkd1l2
ENSMUSG00000001025	4.2428	8.02404e-38	6.91083e-36	295.61	270.524	6870.16	7310.01	553.814	10111.5	9061.15	641.087	S100a6
ENSMUSG00000027646	4.27708	1.14509e-52	1.51285e-50	11.739	19.0037	261.94	264.883	18.7416	480.206	420.897	24.0146	Src
ENSMUSG00000028108	4.27874	5.4246e-33	3.92649e-31	100.315	146.441	2034.09	3085.93	213.654	4889.75	3454.12	232.838	Ecm1
ENSMUSG00000022415	4.3495	1.07147e-93	3.73862e-91	38.4187	14.5323	563.128	579.372	19.6787	492.733	459.43	30.2793	Syngr1
ENSMUSG00000038807	4.46023	1.25439e-09	2.09701e-08	0	5.58934	31.5693	41.1832	0.937079	24.0103	41.4969	0	Rap1gap2
ENSMUSG00000033717	4.48606	2.02932e-21	8.3936e-20	10.6719	20.1216	256.82	241.483	18.7416	388.34	739.04	22.9705	Adra2a
ENSMUSG00000064057	4.78629	0.00099704	0.00586079	2.13437	2.23573	4.26612	1.87196	7.49663	408.175	173.892	9.39704	Scgb3a1
ENSMUSG00000027485	4.79563	0.00176207	0.0095417	7.4703	2.23573	0.853224	3.74392	7.49663	529.27	89.91	5.22058	Bpifb1
ENSMUSG00000028970	4.95948	1.7142e-42	1.79437e-40	3.20156	5.58934	174.058	171.284	6.55956	150.325	213.413	7.30881	Abcb1b
ENSMUSG00000109713	5.08373	5.4086e-07	6.296e-06	0	2.23573	22.1838	16.8477	0.937079	12.5271	54.3412	0	Pvrig
ENSMUSG00000044708	5.24687	5.37639e-21	2.17744e-19	2.13437	1.11787	87.882	58.9668	1.87416	98.129	109.67	4.17646	Kcnj10
ENSMUSG00000040552	5.55761	2.07745e-68	3.98169e-66	37.3515	25.711	1215.84	1236.43	32.7978	2331.09	1998.77	48.0293	C3ar1
ENSMUSG00000047592	5.58642	4.37547e-17	1.43128e-15	0	2.23573	66.5514	53.3509	1.87416	104.393	75.0896	2.08823	Nxpe5
ENSMUSG00000025854	5.73677	1.31852e-36	1.08742e-34	4.26874	8.94294	544.357	688.882	13.1191	932.226	528.592	24.0146	Fam20c
ENSMUSG00000041272	5.80329	3.34224e-36	2.70721e-34	5.33593	3.3536	243.169	235.867	2.81124	112.744	219.341	3.13235	Tox
ENSMUSG00000045404	6.35043	6.34447e-20	2.44577e-18	1.06719	4.47147	741.451	787.16	6.55956	673.332	748.92	24.0146	Kcnk13
ENSMUSG00000027483	6.58362	0.00266481	0.0135501	0	0	0.853224	6.55187	7.49663	1596.16	220.329	11.4853	Bpifa1
ENSMUSG00000042476	6.63078	3.19072e-50	3.98342e-48	1.06719	2.23573	377.978	316.362	4.6854	239.059	399.161	5.22058	Abcb4
ENSMUSG00000022357	7.37547	2.74226e-11	5.47166e-10	0	0	28.1564	36.5033	0	40.7131	21.7365	0	Klhl38
ENSMUSG00000042367	8.5582	5.12625e-16	1.54674e-14	0	0	133.956	156.309	0	84.558	99.7902	1.04412	Gjb3
