# Supplementary material for: The transcription factor EGR2 is indispensable for tissue-specific imprinting of alveolar macrophages in health and tissue repair
Source: Sci Immunol. Author manuscript; Available in PMC 2022 Jan 13. (PMC7612216; doi:10.1126/sciimmunol.abj2132)
Supplement: Data File S5 [file EMS140727-supplement-Data_File_S5.xlsx]

## Sheet: Figure 1
Figure 1G - EGR2 expression (delat MFI)
Alveolar macrophages	cDC1	cDC2	Interstitial macrophages	Ly6Chi monocytes	Splenic macrophages	Microglia	Peritoneal (F4/80hi) macrophages	Kupffer cells	Dermal (MHCII+) macrophages	Dermal (MHCII-) macrophages	Langerhans cells		Alveolar macrophages	Colonic macrophages	F4/80hi adipose macrophages	F4/80lo adipose MNPs
1653.25	97.25	284.25	259	50.25	26.25	31.5	129	77.33	119.7	93.33	0		2057	0	183	606
1475.25	134.25	279.25	262	66.25	21.25	0	103	52.33	91.7	107.33	0		1803	0	0	506
1315.25	43.25	313.25	198	34.25	0	0	94	0	155.7	122.33	0			183	553	968
1063.25	51.25	314.25	203	0	0	0	38							274	413	1141.5

## Sheet: Figure 2
Figure 2D - Enumeration of myeloid cells in Lyz2-Cre.Egr2-fl/fl mice
Frequency							Absolute number
Alveolar macrophages	Interstitial macrophages	Ly6Chi monocytes	cDC1	cDC2			Alveolar macrophages	Interstitial macrophages	Ly6Chi monocytes	cDC1	cDC2
0.5447	0.517	0.5371	0.4862	0.73			0.684	0.61	0.881	0.643	0.665
1.0197	0.9401	0.865	0.8758	1.09			1.2	1.027	1.23	1.101	1.006
0.6917	0.738	0.7292	0.823	0.72			0.944	1.127	0.944	1.002	0.982
1.082	1.0764	1.2271	1.359	0.878			0.778	0.98	0.606	0.77	0.875
0.998	1.019	1.083	1.367	1.32			0.7102	1.4754	0.908	0.786	1.322
1.225	1.318	1	1.442	1.238			0.8127	2.3959	0.684	1.083	1.337
1.083	1.023	0.885	1.423	0.502			0.8551	1.7337	0.664	1.27	0.889
1.444	1.771	1.016	2.387	0.322
Figure 2E - Number of CD11c+ Mf per mm					Figure 2F - Frequency of SiglecF+ AMs				Figure 2H - MFI CD11c Expression				Figure 2H - MFI CD11c Expression
Egr2-fl/fl	Lyz2-Cre.Egr2-fl/fl				Egr2-fl/fl	Lyz2-Cre.Egr2-fl/fl			Egr2-fl/fl	Lyz2-Cre.Egr2-fl/fl			Egr2-fl/fl	Lyz2-Cre.Egr2-fl/fl
4596	2845				98.1	6.88				SiglecF+	SiglecF-			SiglecF+	SiglecF-
2761	2606				99.2	11.5			8711	4931	8058		15.7	11.8	14.5
2972	2698				98.8	7.71			10132	4539	8402		14.6	15.9	12.1
2320	1680				98.5	12.6			10709	5136	9618		18.5	13.9	10.4
3930	5532								9561	4798	7751		14.9	13.3	11.4
6778	3889												10	12.6	9.22
5405	5302												11.1	9.07	8.45
													10.5	9.33	7.75

## Sheet: Figure 3
Figure 3D - RNAseq validation
Epcam (mRNA)			EpCAM (protein)			Spp1 (mRNA)			Spp1 (primeflow)			Cd63 (mRNA)			CD63 (protein)
Egr2-fl/fl	Lyz2-Cre.Egr2-fl/fl		Egr2-fl/fl	Lyz2-Cre.Egr2-fl/fl		Egr2-fl/fl	Lyz2-Cre.Egr2-fl/fl		Egr2-fl/fl	Lyz2-Cre.Egr2-fl/fl		Egr2-fl/fl	Lyz2-Cre.Egr2-fl/fl		Egr2-fl/fl	Lyz2-Cre.Egr2-fl/fl
2581.52	18.7709		20173	1520		7739.23	117.745		3081	1360		4684.94	28348.4		53.8	129
2684	19.6556		21275	1860		8590.81	97.342		2184	975		4244.54	28301.3		58.3	145
3681.78	28.186		29456	1650		8640.81	98.129		2043	1140		5229.84	26999		58.4	137
4132.61	43.473		26130	1722		8559.66	78.0537			1158		5280.09	26682.5		53.3	142
										1376					60.2
Figure 3E - RNAseq validation (cont'd)
Siglec5 (mRNA)			SiglecF (protein)			Car4 (mRNA - RNAseq)			Car4 (mRNA-qPCR)			Fabp1 (mRNA - RNA-seq)			Fabp1 (mRNA - qPCR)
Egr2-fl/fl	Lyz2-Cre.Egr2-fl/fl		Egr2-fl/fl	Lyz2-Cre.Egr2-fl/fl		Egr2-fl/fl	Lyz2-Cre.Egr2-fl/fl		Egr2-fl/fl	Lyz2-Cre.Egr2-fl/fl		Egr2-fl/fl	Lyz2-Cre.Egr2-fl/fl		Egr2-fl/fl	Lyz2-Cre.Egr2-fl/fl
14457.2	348.968		43006	2603		25543.1	551.182		0.941151	0.0537533		4130.01	1811.39		0.75715	0.792044
16007.9	367.84		51093	2604		20037.8	310.746		1.05885	0.0189389		4624.62	1507.87		1.24285	0.458074
15525.5	407.131		46337	2491		21187.4	286.036			0.01927		4447.38	1442.71			0.71383
15100	494.999		43693	2971		15286.9	214.401					5398.07	1805.12
Figure 3F - RNAseq validation (cont'd)
Ccr2(mRNA)			CCR2 (protein)			Cx3cr1 (mRNA)			CX3CR1 (protein)			H2-Aa (mRNA)			MHCII (protein)
Egr2-fl/fl	Lyz2-Cre.Egr2-fl/fl		Egr2-fl/fl	Lyz2-Cre.Egr2-fl/fl		Egr2-fl/fl	Lyz2-Cre.Egr2-fl/fl		Egr2-fl/fl	Lyz2-Cre.Egr2-fl/fl		Egr2-fl/fl	Lyz2-Cre.Egr2-fl/fl		Egr2-fl/fl	Lyz2-Cre.Egr2-fl/fl
209.168	2695.33		55.3	103		45.889	110.066		308	637		2184.53	19914.2		495	1051
221.338	1915.95		57.7	114		20.1216	129.165		396	622		2118.36	13745.8		325	1714
349.531	3572.31		64.8	98		40.2944	140.93		378	536		3771.74	23557.2		408	1682
368.573	4377.92		48.6	103		72.0439	232.185		246	726		5560.96	33654		350	965
			53						305						308
Figure 3G - RNAseq validation (cont'd)							Figure 3H - BAL Cellularity
TREM1 (protein)			CD11a (protein)
Egr2-fl/fl	Lyz2-Cre.Egr2-fl/fl		Egr2-fl/fl	Lyz2-Cre.Egr2-fl/fl			Egr2-fl/fl	Lyz2-Cre.Egr2-fl/fl
1135	867		5188	2246			0.571	2.857
1264	811		5463	2551			1.714	3.143
1157	920		6213	2713			0.857	3.714
1408	864		6139	2716			0.857	1.798
							0.973	1.687
							1.584	1.81
							0.999	0.978
							0.69	2.115
							0.754	2.32
							0.56	2.24
							0.72	3.28
							0.48	1.84
							1.84
							0.88
							1.52

## Sheet: Figure 4
Figure 4A - Lipidtox MFI				Figure 4B - BAL protein levels						Figure 4C - BAL % dead cells
Frequency				4 months		>9 months				> 9 months
Egr2-fl/fl	Lyz2-Cre.Egr2-fl/fl			Egr2-fl/fl	Lyz2-Cre.Egr2-fl/fl	Egr2-fl/fl	Lyz2-Cre.Egr2-fl/fl			Egr2-fl/fl	Lyz2-Cre.Egr2-fl/fl
1.01	1.296			231.04	198.04	239.14	344.34			7.67	9.63
0.92	1.331			279.17	262.14	188.11	247.06			6.46	1.62
0.93	1.146			198.16	383.02	202.06	254.52			5.73	6.51
1.14	1.37			130.86	283.55	197.15	218.27			11.6	7.69
1	0.844			175.81	213.42	186.57	271.55			3.82	6.12
0.98	1.082			222.4	253.51	282.07	179.35			6.67	4.87
1.02	1.26			222.94	240.68		206.73			9.22	4.32
	1.3			260.19	218.09		245.41				6.12
	1.29			196.39			282.72				4.57
	1.25
Figure 4D EGR2 MFI					Figure 4E Abundance of Alv.
>9 months					Frequency SiglecF+			Absolute number
Egr2-fl/fl	Lyz2-Cre.Egr2-fl/fl (SiglecF+)	Lyz2-Cre.Egr2-fl/fl (SiglecF-)			Egr2-fl/fl	Lyz2-Cre.Egr2-fl/fl		Egr2-fl/fl	Lyz2-Cre.Egr2-fl/fl
1934	2476	975			99.409	91.05		1.646	0.466
2415	2276	1092			98.92	93.52		2.048	2.021
2536	2198	1082			99.384	86.2		2.433	1.858
3341	2494	1126			98.95	88.4		3.219	3.793
3224	3482	1657			98.92	86.6		3.384	4.864
					97.81	81.3		3.0736	1.836
					98.68	67.9		1.7307	2.5156
Figure 4F Ki67+ Alv. Macs					Figure 4G Lipid import and storage/metabolism
>9 months					Import/storage			Metabolism
Egr2-fl/fl	Lyz2-Cre.Egr2-fl/fl (SiglecF+)	Lyz2-Cre.Egr2-fl/fl (SiglecF-)			Gene	Log2-fold change		Gene	Log2-fold change
7.39	13.2	14.3			Slc27a1	0.713222		Acsl1	-0.102889
11.5	7.95	8.76			Abca1	0.602679		Acox1	-0.780407
6.65	7.61	9.9			Angptl4	0.33058		Ehhadh	-0.734118
21.7	19.4	20.5			Fabp4	0.31422		Hsd17b4	-0.606447
21.4	22.1	14.6			Scarb1	0.268983		Ech1	-0.307802
					Abcg1	0.231557		Gpd1	-1.51193
					Plin2	0.0497889		Soat1	0.101214
					Slc27a4	-0.0433879		Ch25h	-0.503122
					Cd36	-0.0587142		Acaa1a	-0.444979
					Cidec	-0.0782978		Acaa1b	1.04625
					Olr1	-0.921198		Egr2	-5.63468
					Fabp1	-1.50166
					Egr2	-5.63468
Figure 4H Bacterial counts				Figure 4I - Cell abundance in BAL											Figure 4J Expression of anti-microbial apparatus
				Frequency					Absolute number
CFU				Alv. Macs		Neutrophils			Alv. Macs		Neutrophils				Marco			Wfdc10			Colec12			C3
Egr2-fl/fl	Lyz2-Cre.Egr2-fl/fl			Egr2-fl/fl	Lyz2-Cre.Egr2-fl/fl	Egr2-fl/fl	Lyz2-Cre.Egr2-fl/fl		Egr2-fl/fl	Lyz2-Cre.Egr2-fl/fl	Egr2-fl/fl	Lyz2-Cre.Egr2-fl/fl			Egr2-fl/fl	Lyz2-Cre.Egr2-fl/fl		Egr2-fl/fl	Lyz2-Cre.Egr2-fl/fl		Egr2-fl/fl	Lyz2-Cre.Egr2-fl/fl		Egr2-fl/fl	Lyz2-Cre.Egr2-fl/fl
33.3	399.6			19.3	92.4	76.5	5.34		35056	112266	139145	6492.34			5698.77	2531.51		447.151	44.3676		923.115	235.49		10168.1	4739.66
66.6	233.1			82.8	97.2	14	0.863		30271.4	61978.3	5121.93	550.39			4082.45	2125.61		475.094	80.4943		917.769	137.589		9923.31	5181.59
0	965.7			96.9	96.7	1.37	1.36		267871	238289	3800.38	3353.04			3916.99	925.962		441.364	78.2944		1111.38	189.994		8503.99	2991.89
0	0			91.6	94.8	6.23	3.47		62343	192024	4239.73	7033.58			2899.51	756.825		699.557	48.4131		1073.35	148.203		5437.75	2167.72
0	33.3			54.5	89.2	12.2	5.61		53593.4	111766	12050.1	7027.59
0	0			86.2	89.7	10	6.51		167917	499678	19541.6	36232.6
0	999			96	95.7	1.82	1.63		309592	225185	5865.8	3838.8
33	599			77.4	97.2	16.9	1.18		242478	902934	52825.3	10989.3
0	33			96	98.5	1.57	0.608		426798	912886	14023.9	5631.7
0	33			95	90	3.12	7.06		143553	364863	6025.1	28593.5
0				92.7		3.89			300082		25148.1
233				87.9		7.36
*0 values were plotted as 0.1 on published graph due to log axis

## Sheet: Figure 5
Figure 5A - Egr2 expression (Immgen)							Figure 5C - EGR2 expression
Microglia	Adult lung alv. Mac	Neontatal Lung alv. Mac	E16.5 Lung Mac	E10.5 Yolk Sac Mac			Ly6Chi monocytes			CD64+ Macs
23.3194	659.195	407.464	1.79132	15.8498			Egr2-fl/fl	Lyz2-Cre.Egr2-fl/fl		Egr2-fl/fl	Lyz2-Cre.Egr2-fl/fl
							91	74.1		482	105
							87.8	100		514	95.9
								78			86.3
								88.8			94.9
								88			89.9
Figure 5D Abundance of CD64+ Macs								Figure 5E Phenotypic traits - d1
Frequency			Absolute number					CD11c MFI			CD11b MFI			SiglecF MFI (relative)
Egr2-fl/fl	Lyz2-Cre.Egr2-fl/fl		Egr2-fl/fl	Lyz2-Cre.Egr2-fl/fl				Egr2-fl/fl	Lyz2-Cre.Egr2-fl/fl		Egr2-fl/fl	Lyz2-Cre.Egr2-fl/fl		Egr2-fl/fl	Lyz2-Cre.Egr2-fl/fl
30.2	36.5		0.075	0.241				351	242		581	474		0.998	0.449
30	29.7		0.139	0.213				436	277		698	628		1.002	0.423
29.7	22.3		0.071	0.13				386	148		487	569		0.958	0.351
26.1	25.5		0.074	0.106				380	186		448	632		1.042	0.315
	31.9			0.123					234			511			0.37
	29.1			0.088					221			288			0.726
	24.4			0.047					327			331			0.463
	26.4			0.079					334			323			0.441
Figure 5F Phenotypic traits - ages																												Figure 5G EGR2 expression by IL4Ra KO Alv. Macs
CD11c MFI							SiglecF MFI							CD11b MFI							EpCAM MFI (relative)
d5		3 week		5 week			d5		3 week		5 week			d5		3 week		5 week			d5		3 week		5 week			EGR2 MFI
Egr2-fl/fl	Lyz2-Cre.Egr2-fl/fl	Egr2-fl/fl	Lyz2-Cre.Egr2-fl/fl	Egr2-fl/fl	Lyz2-Cre.Egr2-fl/fl		Egr2-fl/fl	Lyz2-Cre.Egr2-fl/fl	Egr2-fl/fl	Lyz2-Cre.Egr2-fl/fl	Egr2-fl/fl	Lyz2-Cre.Egr2-fl/fl		Egr2-fl/fl	Lyz2-Cre.Egr2-fl/fl	Egr2-fl/fl	Lyz2-Cre.Egr2-fl/fl	Egr2-fl/fl	Lyz2-Cre.Egr2-fl/fl		Egr2-fl/fl	Lyz2-Cre.Egr2-fl/fl	Egr2-fl/fl	Lyz2-Cre.Egr2-fl/fl	Egr2-fl/fl	Lyz2-Cre.Egr2-fl/fl		C57BL/6	Il4ra-/-
10160	2856	10464	5908	11145	5222		0.931013	0.0757207	1.2658	0.0918812	1.61394	0.0813805		466	616	135	229	110	60.7		1.14	0.399	1.26042	0.880409	4.18253	0.986625		3269	3587
9086	2664	9428	5006	10825	5279		1.01776	0.0863439	1.40293	0.084469	1.41899	0.0748176		318	397	121	105	112	92.3		1.07	0.453	1.92368	0.849725	3.84736	0.807238		3227	4401
8831	2398	11103	4406	11479	4568		1.05122	0.0660559	1.41659	0.0856271	1.55187	0.0764732		268	614	122	76.4	130	91.1		0.79	0.628	1.30999	1.08812	3.48387	0.813433		4114	4819
8024	3056	9455	3672	11133	5029		0.932074	0.0912162	1.94444	0.0924426	2.21997	0.0733243		371	519	60.4	89.7	47.5	88.2		0.952727	0.55	1.9403	0.768657	2.43284	0.895522		3969	4799
6229	2827	9962		12178			1.06073	0.0879414	2.37359		2.02857			220	421	39.8		44.7			0.981818	0.352	2.48507		1.64925
6839	2586	9648		10957			0.82816	0.0607043	2.18556		2.07782			247	789	46.6		49.7			0.858182	0.489	2.81343		1.70896
6768	1227	10655					1.17904	0.0373369	1.95322					233	775	59.7					1.10545	0.592537	1.35821
	1394							0.0476833							648							0.502239
	2450							0.0445344							388							0.576866
Figure 5H Alv. Macs in Fcgr1-Cre-Tgfbr2-flox mice											Figure 5I EGR2 expression in vitro
Absolute number					% EGR2+ Alv. Macs
Fcgr1+/+		Fcgr1iCre/+			Fcgr1+/+		Fcgr1iCre/+				CSF-1		GM-CSF
fl/+	fl/fl	fl/+	fl/fl		fl/+	fl/fl	fl/+	fl/fl			Egr2-fl/fl	Lyz2-Cre.Egr2-fl/fl	Egr2-fl/fl	Lyz2-Cre.Egr2-fl/fl
0.4355	0.59	0.2834	0.0045		92.3	92.6	79.3	26.5			472	515	2207	791
0.5181	0.3265	0.3605	0.0025		90.7	93.7	92.1	35.7			519	742	2284	750
0.4345	0.3956	0.3565	0.003		94.6	91.4	91.1	19			561	128	2589	400
0.5107	0.3726	0.4744			90.5	80.5	91.9				378		1351
0.4271	0.2504	0.4991			92.7	83.8	92.4				213		1962
0.2852		0.323			79.5		81.4				282		2034
		0.3214					77.1
Figure 5J EGR2 expression in Pparg KO Alv. Macs							Figure 5K qPCR of TFs
Data from Immgen
-2.05							Pparg		Cebpb
							Egr2-fl/fl	Lyz2-Cre.Egr2-fl/fl	Egr2-fl/fl	Lyz2-Cre.Egr2-fl/fl
							0.865653	0.980685	0.850372	0.532616
							1.13435	0.525536	1.14963	0.407866
								1.26739		0.559095

## Sheet: Figure 6
Figure 6C - Chimerism in lung myeloid cells													Figure 6D - Chimerism in spleen					Figure 6E - Chimerism in adipose tissue
Alv. Macs		Interstitial Macs		cDC1		cDC2		Ly6Chi mono		Eosinophils			Splenic red pulp macs					F4/80hi macs		F4/80lo MPs
Egr2-fl/fl-derived	Lyz2-Cre.Egr2-fl/fl-derived	Egr2-fl/fl-derived	Lyz2-Cre.Egr2-fl/fl-derived	Egr2-fl/fl-derived	Lyz2-Cre.Egr2-fl/fl-derived	Egr2-fl/fl-derived	Lyz2-Cre.Egr2-fl/fl-derived	Egr2-fl/fl-derived	Lyz2-Cre.Egr2-fl/fl-derived	Egr2-fl/fl-derived	Lyz2-Cre.Egr2-fl/fl-derived		Egr2-fl/fl-derived	Lyz2-Cre.Egr2-fl/fl-derived				Egr2-fl/fl-derived	Lyz2-Cre.Egr2-fl/fl-derived	Egr2-fl/fl-derived	Lyz2-Cre.Egr2-fl/fl-derived
0.96	0.079	0.993	0.885	1.016	1.012	1.019	0.929	1	0.982	0.994	0.994		0.969	1.29				1.177	0.613	1.05	0.919
1.093	0.059	1.047	0.804	1.022	0.93	0.999	1	0.982	0.989	1.014	1.026		1.095	1.58				0.818	0.735	0.99	0.853
0.966	0.059	0.966	0.906	0.989	0.983	0.987	0.923	1.001	0.99	1.01	0.982		1.075	1.33				1.005	1.127	0.96	1.057
0.94	0.067	0.94	0.733	0.947	0.902	0.982	0.967	1.001	0.996	0.974	0.995		0.776	1.4				0.992	0.995	1.028	1.042
1.041	0.057	1.055	0.967	1.026	1.18	1.012	1.019	1.017	1.028	1.007	1.06		1.085	1.48				1.056	1.107	0.957	1.036
0.985	0.014	0.99	0.279	1.019	0.852	1.016	1.012	1.012	0.993	1.034	1.076		1.066	0.95				0.952		1.015
1.038	0.076	1.029	1.045	0.995	1.063	0.931	0.906	0.958	0.977	1.01	1.03		1.001	1.08
0.956	0.079	0.945	1.142	0.982	1.209	0.995	0.962	1.056	0.957	0.988	1.01		0.933	0.838
0.948	0.09	0.968	0.981	0.953	1	1.024	0.953	0.974	0.964	0.967	1.064		1.052	0.97
1.073	0.071	1.068	1.06	1.05	1.133	1.034	0.983	1	0.991	1.001	0.953		1.022	0.766
1.072	0.044	1.16	0.906	1.106	0.856	1.034	0.886	1.003	1.012	1.08	1.06		0.926
1.073	0.069	0.85	0.973	0.834	0.959	0.939	0.973	0.997	1.021	0.96	1.07
0.855	0.028	0.99	0.923	1.06	1.035	1.027	1.005	1.001	1.026	0.96	1.101
1.033	0.011	1.065	1.023	0.98	0.901	0.999	0.827	0.987	0.986	1.022	1.09
0.951	0.042	0.944	0.992	0.9	0.835	0.972	1.013	1.01	1.032	1.004	0.995
1.017		0.991		1.11		1.03		1.003		0.975
Figure 6F - Phenotypic traits in chimeric mice
CD11c MFI					SiglecF MFI					EpCAM MFI					CEBPB MFI
WT:Egr2-flox		WT:Lyz2-Cre-Egr2-flox			WT:Egr2-flox		WT:Lyz2-Cre-Egr2-flox			WT:Egr2-flox		WT:Lyz2-Cre-Egr2-flox			WT:Egr2-flox		WT:Lyz2-Cre-Egr2-flox
Egr2-fl/fl-derived	Lyz2-Cre.Egr2-fl/fl-derived	Egr2-fl/fl-derived	Lyz2-Cre.Egr2-fl/fl-derived		Egr2-fl/fl-derived	Lyz2-Cre.Egr2-fl/fl-derived	Egr2-fl/fl-derived	Lyz2-Cre.Egr2-fl/fl-derived		Egr2-fl/fl-derived	Lyz2-Cre.Egr2-fl/fl-derived	Egr2-fl/fl-derived	Lyz2-Cre.Egr2-fl/fl-derived		Egr2-fl/fl-derived	Lyz2-Cre.Egr2-fl/fl-derived	Egr2-fl/fl-derived	Lyz2-Cre.Egr2-fl/fl-derived
53907	57962	53602	17252		9568	10052	9320	731		3816	3555	3656	412		27973	29819	25439	15949
54284	58207	53513	18956		8427	9088	9271	807		1752	1820	3228	381		28277	29828	26386	14584
52445	56614	56038	24067		9305	10030	7428	952		2102	1991	2668	719		29806	32372	26564	16766
51326	53994	51905	19438		9608	9508	8171	891		2846	2578	2126	420		28767	31724	23651	15039
54426	56581	52623	20146		9436	9720	8379	836		3130	2956	2077	495		27061	29792	28709	17272
55608	57398	52760	15536		9597	11190	9219	994		3863	4085	2188	547		23544	25001	33427	17735
57123	57929	55427	17162		9255	10705	9486	692		3321	3419	4087	334		28871	31257	28876	16934
39044	39828	55500	15728		7933	9004	9392	723		2518	2552	2888	282		29752	31520	24204	16301
45450	46246	50756	18333		9254	10728	8720	779		3002	3206	3369	315		32929	34083	29728	16691
47940	48603	51271	15431		9281	10935	9867	714		3016	3181	3135	320		30859	32264	27765	16034

## Sheet: Figure 7
Figure 7A - Absolute number of Alv. Macs						Figure 7B - Chimerism of Alv. Macs								Figure 7C - Relative expression of SiglecF by host and donor-derived Alv. Macs
1 week		3 weeks				1 week		3 weeks		32 weeks				1 week		3 weeks		32 weeks
PBS	Bleomycin	PBS	Bleomycin			PBS	Bleomycin	PBS	Bleomycin	PBS	Bleomycin			PBS	Bleomycin	PBS	Bleomycin	PBS	Bleomycin
28.32	8.239	33.46	10.4675			3.566	5.429	1.21	49.02	1.522	28.899			0.748	0.024	0.56	0.177	0.642	0.574
29.548	17.69	52.208	36.025			4.524	1.175	2.54	17.91	19.936	98.125			0.57	0.031	0.88	0.222	0.918	0.56
41.644	9.8155	100.525	54.173			4.739	17.344	0.99	30.22	9.554	88.855			0.617	0.037	0.812	0.212	0.903	0.484
46.34	11.328	58.2335	50.048			0.304	11.161	0.49	40.56	2.864	40.952			0.634	0.031	0.735	0.196	0.912	0.665
43.3845	13.386	65.24	50.82			0.418	4.696	1.47	56.28	18.363	127.59			0.828	0.033			0.752	0.633
40.095	10.36	48.45	104.775			0.378	18.36	0.78	73.16	4.93	112.26
51.48	57.24	82.57	97.335			0.11	11.9	1.2	76.14	22.62	123.46
59.475	42	104.25	75.24			0.16	13.43	5.02	90.64	7.31	109.69
63.86	17.46	95.04	46.464			0.68	6.36	0.12	47.06	11.43	62.86
38.734	29.5	40.131	23.8925			0.23	7.36	0.27	56.91	33.61	158.04
33.1695	11.132	33.768	20.654			0.37	7.8	0.48	56.94	20.07	187.5
35.438	11.328	58.786	33.915			0.2	1.77	0.44	51.3	4.87	97.95
21.609	14.352	62.496	35.6265			0.12	17.42	0.33	50.91		233.01
46.003	20.237	74.102				0.29	8.64	0.03			47.07
29.694	19.6385					0.09	7.29	0.59			74.86
						0.23
Figure 7D Frequency of 'hybrid' Macs					Figure 7F Fate mapping in Cx3cr1-Cre-ERT2 x Rosa26-LSL-RFP mice
CD11b+ Macs in BAL					Ly6Chi monocytes		Interstitial Macs				Alveolar Macs
PBS	Bleomycin				PBS	Bleomycin	PBS	Bleomycin			PBS	Bleomycin
1.13	10.4				4.29	5.02	45.2	49.1			0.132	1.17
0.469	8.22				4.35	5.08	46.4	27.7			0.164	1.63
1.18	10.2				3.98	6.31	49.9	52.1			0.189	0.707
1.52	12.4				5.37	5.86	58.9	41.6			0.131	1.22
2.78	7.76				4.65	5.34	50.8	51.9			0.168	0.598
0.938	4.45				6.19	4.35	58.8	47.8			0.184	1.17
1.84	3.71				5.13	5.89	58.4	50.4			0.0879	0.569
	3.1				5.88	4.4	52.6	34			0.0959	1.11
	2.17					3.63		30			0.272	0.815
	4.52					6.46		51				0.176

## Sheet: Figure 8
Figure 8B - Macrophage abundance across bleomycin time course												Figure 8C - Absolute number of Alv. Macrophages
CD11chiCD11blo Alveolar macrophages
PBS		1 week		2 weeks		3 weeks		6 weeks				6 weeks
Egr2-fl/fl	Lyz2-Cre.Egr2-fl/fl	Egr2-fl/fl	Lyz2-Cre.Egr2-fl/fl	Egr2-fl/fl	Lyz2-Cre.Egr2-fl/fl	Egr2-fl/fl	Lyz2-Cre.Egr2-fl/fl	Egr2-fl/fl	Lyz2-Cre.Egr2-fl/fl			Egr2-fl/fl	Lyz2-Cre.Egr2-fl/fl
86.8	83.3	7.92	5.69	36.5	6.13	80	10.7	52.7	18.7			0.32	0.09
85.4	86.2	8.8	17.2	46.8	11.3	54.8	13.7	75.8	27.1			0.5	0.14
75.8	77.9	14.9	5.31	29	18.2	46.9	13.9	81.4	43.9			0.2	0.21
79.4	77.2	16.3	10.5	23.7	12		17.2	71.1	50.3			0.64	0.24
82.3	70.8	9.14		25.3	8.12		26.3	52.4	13.3			0.311	0.05
82.9	71.2			37.7	8.5		14	27.3	12.7			0.137	0.06
	76			37.9	11.2		8.46		14.4				0.052
	78.5			33.5			47.4
												Figure 8D - Ki67+ Alv. Macs
CD11b+ parenchymal macrophages
PBS		1 week		2 weeks		3 weeks		6 weeks				6 weeks
Egr2-fl/fl	Lyz2-Cre.Egr2-fl/fl	Egr2-fl/fl	Lyz2-Cre.Egr2-fl/fl	Egr2-fl/fl	Lyz2-Cre.Egr2-fl/fl	Egr2-fl/fl	Lyz2-Cre.Egr2-fl/fl	Egr2-fl/fl	Lyz2-Cre.Egr2-fl/fl			Egr2-fl/fl	Lyz2-Cre.Egr2-fl/fl
12.9	16.2	90.4	92.5	62.8	92.9	43.2	83.4	45.5	80.4			5.38	8.29
14.3	13.1	89.3	80.2	51.9	87.4	51	89.1	24.1	72.3			13.8	6.95
23.1	21	92.5	92.8	69.7	80.3	19.2	50.7	18.5	55.4			6.58	10.2
19.4	21.9	82.6	87.8	75.2	86.6		86.5	28.1	49.2			12.8	5.89
16.5	27.2	81.4		71.5	82		83.1	46.3	82.8			12.7	21.9
15.9	27.5	89.2		62.8	83.3		82.9	68.8	83.3				22.6
	22.5			64.6	79.4		79.8		82.5				22.4
	19.9			65.5			70.5
Figure 8E - Luminex analysis of BAL cytokines/chemokines											Figure 8F - Cx3cr1-based fate mapping in context of Egr2 sufficiency/deficiency
CCL2			CCL7			GM-CSF					% RFP+ cells			Absolute number RFP+ cells
Egr2-fl/fl	Lyz2-Cre.Egr2-fl/fl		Egr2-fl/fl	Lyz2-Cre.Egr2-fl/fl		Egr2-fl/fl	Lyz2-Cre.Egr2-fl/fl				Egr2-+/+ OR Egr2-+/fl	Egr2-fl/fl		Egr2-+/+ OR Egr2-+/fl	Egr2-fl/fl
20.32	206.76		9	101.23		9.14	19.84				1.21	0.465		420.2	234.48
0	236.58		0	241.44		1.69	12.94				1.142	0.518		936	408
0	56.11		0	28.48		1.82	23.45				0.775	0.557		1148.4	155.36
26.24	5.8		14.03	4		6.37	17.47				0.873	0.791		849.6	159.36
4.28	100.05		1.88	75.39		4.52	8.98				1.115	0.52		864
31.43	144.28		16.6	87.02		6.65	14.29				0.87	0.574		496
											1.12
											1.024
											1.234
											0.637
Figure 8H - Enumeration of fibrotic tissue
											Figure 8J - CD45- events in BAL
PBS		3 weeks		6 weeks
Egr2-fl/fl	Lyz2-Cre.Egr2-fl/fl	Egr2-fl/fl	Lyz2-Cre.Egr2-fl/fl	Egr2-fl/fl	Lyz2-Cre.Egr2-fl/fl						Egr2-fl/fl	Lyz2-Cre.Egr2-fl/fl
0.6	0.5	50.773	17.717	13.2128	20.2709						46.9	82
0.4	0.6	36.994	29.2624	1.53434	13.4912						23.6	82.4
0.6	0.2	20.529	34.061	0.929039	19.6539						50	90.7
		38.1234	33.22	10.4186	37.6385						24.6	89.8
		34	26.822	13.6871	32.9057						21	94.2
		41.7	36.1	9.9992	14.7887							94.6
			31.6		14.1285							92.6
			17.3
Figure 8I - Enumeration of macrophage density										Figure 8K - BAL protein levels and turbity
Parenchyma		Fibrotic area								BAL protein			Turbidity
Egr2-fl/fl	Lyz2-Cre.Egr2-fl/fl	Egr2-fl/fl	Lyz2-Cre.Egr2-fl/fl							Egr2-fl/fl	Lyz2-Cre.Egr2-fl/fl		Egr2-fl/fl	Lyz2-Cre.Egr2-fl/fl
55.49	137.37	74.92	125.92							1352.54	1698.7		0.48	0.416
20.31	57.1	82.29	76.61							109.569	1179.09		0.388	0.72
18.21	92.17	123.18	175.14							244.395	1569.93		0.456	0.584
44.67	82.75	82.09	110.64							937.462	851.112		0.408	0.568
23.81	47.75	48.65	106.87							609.486	1050.32		0.392	0.476
24.12	28.83	34.57	34.04							823.087	1113.19			0.504
	82.68		105.56								1146.52			0.516
